# Supplementary material for: An excitatory ventromedial hypothalamus to paraventricular thalamus circuit that suppresses food intake
Source: Nat Commun. 2020 Dec 10;11:6326. doi: 10.1038/s41467-020-20093-4 (PMC7728757; doi:10.1038/s41467-020-20093-4)
Supplement: Supplementary file 4 — Source Data [file 41467_2020_20093_MOESM4_ESM.xlsx]

## Sheet: Figure 1
Figure 1d
	Averaged delta F/F	ELP	0.582796	0.092597	0.21234	0.858918	0.259603	0.305993	0.800865	0.598377
		LLP	-0.03255	-0.00269	-0.02101	0.14313	0.013714	-0.00658	0.484512	0.101921
	1 h Food intake	ELP	0.04	0.17	0.05	0.04	0.04	0.13	0	0.01
		LLP	0.28	0.21	0.41	0.26	0.22	0.51	0.31	0.37
Figure 1e
	delta F/F	Time (min)	-15														0															15															30
			-0.29924	-1.09196	-0.43265	-0.16386	-0.14267	-0.13632	0.181114	-0.05407	0.012283	0.059747	0.148526	0.236088	0.476171	0.770515	0.436356	1.47819	2.7256	2.85408	5.23554	7.09971	8.19088	8.03186	8.05208	7.43175	7.67956	7.2812	6.70277	6.58279	6.87585	7.24782	5.6087	5.64477	5.40602	4.93913	4.98297	4.63549	4.54711	4.381	4.16543	4.18633	4.24068	3.5559	3.26156	3.35806	2.81603	2.67965	2.69426
			0.630304	0.567069	0.384447	0.356305	0.240418	-0.07572	-0.0441	-0.18911	-0.24667	0.134479	0.012209	-0.23644	-0.12901	-0.45075	-0.95344	-0.0945	1.3221	4.81243	5.58521	5.82514	4.83448	4.50686	3.89122	4.15268	4.18115	3.68276	3.33512	2.78071	2.60149	2.3992	2.32376	2.46898	2.19518	1.88519	2.03036	2.27048	2.01808	1.8846	2.15407	2.0148	1.97677	1.68837	1.7415	1.76675	1.53752	1.78038	1.2815
			0.735613	0.933227	0.54517	0.487664	0.20687	-0.2495	-0.13725	-0.21347	-0.3156	-0.62514	-0.53419	-0.38464	-0.23468	-0.21412	1.66888	6.42581	9.71164	10.5624	9.58991	8.46868	7.43389	7.23166	7.32003	7.22566	6.57969	5.34621	4.8809	4.68295	4.028	4.04762	3.79265	3.62127	3.72993	3.56953	3.50728	3.20577	3.06959	3.11044	2.82683	3.07565	2.87043	2.88828	2.74807	2.4446	2.38856	2.25662	2.04286
			0.415426	0.297944	0.189083	0.088794	0.099651	0.092736	0.095409	-0.04854	-0.0009	-0.03657	-0.02514	-0.2138	-0.28014	-0.32657	-0.3473	0.018629	0.131351	1.75921	2.94596	3.30646	3.35715	3.29448	3.1829	2.94911	2.97854	2.90347	3.03931	3.31823	2.96283	3.11958	2.98816	3.07512	2.92301	2.73288	2.77959	2.57185	2.6372	2.51015	2.18522	2.15777	2.04496	2.14519	1.73669	1.75029	1.76671	1.91974	1.57599
			-0.21161	-0.21157	-0.14338	-0.12833	-0.2564	-0.19685	0.250913	0.022934	0.01074	0.150231	0.169291	0.262984	0.241853	-0.00249	0.041602	0.212849	0.003695	-0.06201	-0.00458	0.10134	0.048501	0.035966	0.062675	0.015503	0.094344	0.093997	0.068336	0.124642	0.138209	0.182575	0.142932	0.232845	0.181796	0.162754	0.021662	0.023548	0.061499	0.071683	0.045395	0.024588	0.064287	0.132362	0.12613	0.101821	0.174299	0.206907	0.221137
			-0.22794	-0.1221	-0.05497	0.108562	0.283583	0.323045	0.124138	-0.20454	-0.31718	-0.34066	-0.15885	-0.05757	0.021514	0.233004	0.390001	0.359672	0.397054	0.378891	0.496	0.582063	0.585146	0.537948	0.57197	0.47972	0.604354	0.773276	0.716025	0.755737	0.902781	1.07704	1.02138	0.892	0.915233	1.02554	0.987235	0.996603	0.683236	0.706253	0.86586	0.922781	0.867384	0.973567	0.903951	1.06167	1.01287	1.0087	0.906196
			0.195702	0.208855	0.153789	0.036961	-0.05547	-0.00117	0.177085	0.116136	0.094109	-0.00194	-0.08236	-0.12229	-0.22535	-0.26237	-0.23164	-0.31313	-0.12931	-0.10256	-0.00946	0.089327	0.066666	0.105921	0.112377	0.073147	0.247927	0.407545	0.379357	0.182933	0.307635	0.441977	0.548994	0.33973	0.322328	0.286705	0.353189	0.48382	0.537546	0.364912	0.404149	0.408411	0.470454	0.667611	0.439813	0.406396	0.636332	0.619882	0.56886
			0.053767	0.008983	-0.02562	0.0565	0.121786	0.141925	0.123563	0.043715	-0.01427	-0.12558	-0.04888	-0.14076	-0.04758	0.034322	-0.18188	-0.34043	-0.20016	-0.10622	0.050797	0.176322	0.343753	0.388158	0.299103	0.380926	0.402233	0.359945	0.199809	0.220295	0.269746	0.291086	0.332397	0.098222	0.256102	0.372983	0.303824	0.063971	0.160741	0.263716	0.294046	0.313193	0.096392	0.107819	0.170632	0.276077	0.138137	-0.0241	0.191362
			-0.04469	-0.01213	0.037529	0.027434	0.085935	0.116988	-0.01162	-0.07272	-0.01091	0.072526	0.06003	-0.03789	-0.0607	-0.10048	-0.04929	0.007814	0.11593	-0.06018	0.010394	0.20569	0.192106	0.283292	0.460323	0.26809	0.084771	-0.04114	-0.0459	0.007694	-0.01964	-0.01887	-0.20464	-0.23564	-0.18591	-0.12796	-0.08871	-0.14175	-0.26137	-0.22436	-0.23102	-0.12214	-0.19275	-0.22941	-0.32152	-0.29462	-0.41862	-0.29846	-0.25674
			-0.12924	-0.17884	-0.13725	-0.01854	-0.00963	-0.04084	-0.04819	0.044159	0.118658	0.260356	0.009976	-0.04642	0.175551	-0.04284	0.043012	0.068708	0.233377	-0.05656	-0.04107	-0.08552	0.081487	0.140532	0.272644	0.233089	0.231685	0.253977	0.266683	0.231598	0.283013	0.342225	0.38415	0.498363	0.531267	0.681996	0.854077	0.796861	0.782633	0.82082	0.82958	0.879853	1.01978	1.07525	1.06499	1.12266	1.07822	1.0255	1.03895
Figure 1f
	delta F/F	Time (min)	-15														0															15															30
			0.033267	0.026009	0.035819	0.001256	0.008954	0.005219	0.003546	-0.02182	-0.024	-0.02641	-0.02965	-0.00783	-0.00437	0.020839	-0.00682	0.027788	0.033495	0.012322	0.029015	0.033125	0.059271	0.071531	0.028621	0.034833	0.043874	0.05252	0.063872	0.059448	0.029563	0.042652	0.039486	0.046294	0.011928	0.049247	0.054891	0.059966	0.070286	0.033206	0.038148	0.078291	0.052151	0.039309	0.070589	0.044575	0.047638	0.071618	0.076275
			-0.12488	-0.23492	-0.24065	-0.02817	0.014171	0.056357	0.058199	-0.01749	0.0927	-0.02293	-0.02863	0.107579	0.180856	0.187847	0.10747	0.094139	0.139745	-0.10608	-0.0902	0.054563	0.023359	-0.16446	-0.01193	0.00688	-0.16862	-0.12414	-0.03783	-0.18359	-0.12785	-0.32101	-0.30687	-0.12989	-0.045	-0.18116	-0.24918	-0.16267	0.032305	-0.3037	-0.10443	0.101526	0.10978	0.179641	-0.00421	0.170891	-0.00197	-0.00096	-0.03234
			-0.01484	0.040135	0.082685	-0.04277	-0.18568	-0.17927	-0.13386	-0.00706	0.092134	0.108932	0.043976	0.132919	0.113407	0.038217	-0.05982	-0.02911	0.009635	0.007869	0.051917	0.078209	0.067194	0.098136	0.176747	0.255085	0.264304	0.239002	0.251181	0.206802	0.21107	0.180322	0.171062	0.173507	0.181487	0.150831	0.168739	0.105717	0.098712	0.003238	-0.02808	0.028847	0.093481	0.127269	0.043687	-0.2289	-0.13144	-0.01133	0.040079
			-0.07954	-0.02979	-0.03808	-0.02001	-0.02493	0.001124	0.050724	0.017695	0.03698	-0.03414	0.075318	0.098169	0.011558	-0.12775	0.06267	0.111155	0.069657	0.072274	0.005725	0.059287	0.027775	0.011963	-0.02564	0.022838	0.081537	0.160643	0.118571	-0.1205	-0.08162	-0.00351	-0.07676	-0.00579	0.015474	0.024595	-0.01468	-0.04757	0.011422	-0.02605	-0.02934	0.051799	-0.02347	-0.10637	0.004394	-0.04337	0.056281	0.003178	0.007839
			-0.06978	0.093601	0.132432	0.103691	-0.11731	-0.02225	-0.03879	0.044683	-0.02052	-0.10473	-0.0252	0.102639	-0.01078	-0.10198	0.034247	0.033795	0.048603	0.098532	0.090103	0.120408	0.336877	0.310901	0.308381	0.205897	0.42107	0.378526	0.186835	0.124064	0.208775	0.210083	0.13488	0.221137	0.198526	0.187345	0.216604	0.242835	0.330464	0.46534	0.480341	0.35994	0.273353	0.196309	0.24896	0.397803	0.23862	0.405429	0.29869
			0.04743	0.036731	0.079084	0.035948	0.07905	0.042221	-0.02889	-0.06188	-0.0867	-0.07814	-0.06978	-0.03017	0.04123	0.040863	-0.04695	-0.0818	-0.04217	-0.08003	-0.10339	-0.06486	-0.1395	-0.13902	-0.12366	-0.16001	-0.13663	-0.14279	-0.20365	-0.18399	-0.10008	-0.1226	-0.1523	-0.2663	-0.25833	-0.22262	-0.25187	-0.29791	-0.24505	-0.22456	-0.2227	-0.28557	-0.26156	-0.2218	-0.20824	-0.27602	-0.23265	-0.18077	-0.15133
Figure 1g
	delta F/F	Time (min)	-15														0															15															30
			1.09513	0.82455	0.560667	0.78115	0.534773	0.179248	-0.0864	-0.04141	-0.26179	-0.34462	-0.51346	-0.69366	-0.72446	-0.71502	-0.59468	-0.49803	-0.39168	-0.36419	-1.57747	-1.80327	-1.84021	-1.97744	-2.08586	-2.11397	-2.0801	-1.75082	-2.04511	-2.08785	-2.07923	-1.99489	-2.08768	-2.10299	-2.08346	-1.95266	-2.05993	-2.02347	-1.99589	-2.04163	-1.79864	-1.64425	-1.59204	-1.59796	-2.4486	-2.42608	-2.08869	-1.89826	-1.73081
			-0.15742	0.174986	0.339788	-0.00549	0.122699	0.25685	0.24605	-0.01225	-0.09102	-0.26218	-0.28057	0.081779	0.013136	-0.23987	-0.18648	0.312665	-0.64065	-1.23812	-1.66488	-1.44287	-1.46615	-1.68366	-1.97081	-1.62205	-1.79542	-1.90996	-2.42319	-2.5758	-2.37051	-2.25717	-2.09654	-2.56106	-2.4465	-1.91912	-1.98517	-2.06249	-2.03687	-1.94913	-2.03431	-1.79134	-1.68563	-1.63549	-1.49097	-1.54598	-1.60853	-1.60983	-1.88504
			-0.68393	-0.68532	-0.68662	-0.4885	-0.48351	-0.2396	-0.12178	0.065966	0.388056	0.253321	0.422434	0.405825	0.572773	0.48285	0.798028	1.87489	0.711919	0.482932	0.218318	-0.19715	-0.1737	-0.27086	-0.25412	-0.40603	-0.25557	-0.26313	-0.32239	-0.75756	-1.06988	-0.99578	-0.60771	-0.51086	-0.4305	-0.36001	-0.5939	-0.6535	-0.75038	-0.83513	-0.8657	-1.11142	-0.98365	-0.80158	-0.7169	-0.65912	-0.73209	-0.55642	-0.46454
			0.170751	0.077433	0.026393	0.093655	0.102273	-0.03603	0.031827	-0.08901	-0.11224	-0.12508	-0.05714	-0.04278	-0.0609	-0.06073	0.081518	0.382803	-0.1354	-0.44285	-0.51831	-0.50245	-0.4907	-0.52179	-0.50549	-0.4797	-0.48013	-0.49405	-0.44949	-0.47307	-0.42526	-0.44314	-0.39576	-0.37952	-0.42096	-0.46376	-0.2983	-0.28066	-0.10845	-0.15012	-0.12019	-0.09199	-0.05489	-0.02387	0.023242	0.013143	0.021345	-0.16718	-0.23456
			0.094403	0.113868	-0.14744	-0.12502	0.037324	-0.08803	-0.04538	-0.1421	-0.17289	0.072902	-0.21556	0.011244	0.071046	0.252416	0.28321	0.411229	-0.37249	-0.49853	-0.30718	-0.94602	-0.73576	-0.35244	-0.77712	-1.09127	-0.95731	-1.12348	-0.9696	-1.49808	-1.2861	-1.48336	-1.5743	-1.60973	-1.68985	-1.82161	-1.87325	-1.68309	-1.70447	-1.78179	-2.20287	-1.75666	-2.24183	-1.99476	-2.19642	-2.3105	-1.78714	-2.71681	-2.80035
			0.402641	0.261531	0.07237	0.144469	0.235743	0.218821	0.117278	0.220646	0.307691	0.466985	0.289356	0.310389	0.3012	0.251837	0.275489	0.297354	-0.14041	-0.30344	-0.39092	-0.45945	-0.51436	-0.44779	-0.47246	-0.50081	-0.43243	-0.61149	-0.59403	-0.45881	-0.51094	-0.47525	-0.40127	-0.38588	-0.38945	-0.42513	-0.42145	-0.38373	-0.39429	-0.41767	-0.48913	-0.34707	-0.26771	-0.28111	-0.24297	-0.30747	-0.32347	-0.31415	-0.36797
Figure 1h
	delta F/F	Time (min)	-15														0															15															30
			-0.10185	0.042838	-0.03892	-0.02403	-0.04106	1.91e-05	0.033279	-0.0063	-0.12019	-0.0238	0.023033	0.037253	0.120213	0.045366	0.054082	0.043462	0.10796	0.053367	0.036168	0.003442	0.097299	0.06226	0.057025	-0.05243	-0.06571	-0.01353	0.001296	0.005167	-0.01724	0.007528	-0.01386	0.048488	0.055427	-0.00694	0.107135	0.015061	-0.0027	0.011161	0.025888	0.001316	0.020185	-0.03998	-0.04109	-0.1095	-0.06471	-0.05121	-0.00797
			0.002802	-0.03678	-0.01576	-0.00297	0.030089	0.043938	0.033683	0.035638	0.046889	-0.0333	-0.03827	-0.00784	-0.05602	-0.04001	0.037882	-0.06856	-0.02183	-0.05558	-0.11513	-0.04819	-0.03532	-0.02998	-0.03477	-0.08807	-0.27049	-0.25304	-0.10185	-0.12193	-0.23905	-0.28552	-0.28315	-0.29039	-0.12972	-0.14679	-0.20874	-0.19543	-0.17174	-0.14797	-0.10972	-0.22017	-0.27517	-0.30795	-0.15269	-0.18266	-0.28803	-0.2711	-0.25952
			0.038111	0.046896	-0.01353	-0.01704	-0.02126	-0.03316	0.015231	0.055427	0.088016	0.029411	-0.0117	-0.05787	-0.01951	-0.02493	-0.07415	-0.00745	0.014945	0.036539	0.012186	-0.00536	-0.00399	-0.01908	-0.03424	-0.01861	-0.02547	-0.04206	0.010847	-0.08625	-0.0764	-0.13538	-0.07349	-0.13294	-0.10955	-0.03272	-0.02873	-0.02203	0.045014	-0.01224	-0.05332	-0.0457	-0.06886	-0.03144	-0.01404	0.012968	0.009365	-0.02172	0.004213
			0.032817	-0.0002	0.392278	0.063523	-0.13277	-0.05731	-0.17856	0.367111	-0.31055	0.137653	-0.07929	-0.1137	0.011923	-0.03088	0.020321	0.038516	0.280363	-0.00239	0.18618	0.202121	-0.26886	0.179843	-0.18982	-0.04367	-0.26935	0.010585	0.031842	0.229953	-0.11741	-0.32977	0.212597	-0.20266	-0.2649	0.024639	0.287677	-0.23307	-0.153	-0.13833	-0.27283	0.065347	-0.32148	-0.36847	-0.42207	-0.38555	-0.55229	-0.30041	-0.16002
			0.100938	-0.03281	0.047635	0.114429	0.112296	0.129821	0.346177	0.111563	-0.04984	0.080893	0.099828	0.077371	0.007661	0.041738	0.152715	0.094679	0.140719	0.00692	-0.03477	-0.014	0.112973	0.154337	-0.03928	0.061065	0.005523	0.06039	0.010828	0.031194	-0.01199	0.028784	0.071944	0.160118	0.006748	-0.02552	0.018326	0.065502	0.068997	0.028324	0.027873	0.152226	0.038071	-0.0252	0.126326	0.024229	-0.03004	-0.04552	0.068408
Figure 1i
	Food intake 2 h post ip.
		Vehicle	0.06	0.155	0.04	0.17	0.06	0.075	0.05	0.03	0.35	0.15	0.11	0.16	0.07	0.23
		J60	0	0	0	0.14	0.08	0.11	0.03	0.01	0.01	0	0.06	0.02	0	0.07
	Food intake 4 h post ip.
		Vehicle	0.06	0.22	0.11	0.67	0.11	0.105	0.12	0.52	0.8	0.6	0.45	0.5	0.12	0.32
		J60	0	0.02	0	0.14	0.07	0.17	0.03	0.11	0.16	0.01	0.29	0.17	0.01	0.28
Figure 1j
	Food intake 2 h post ip.
		Vehicle	0.205	0.02	0.06	0.175	0.145	0.32	0.15	0.11	0.27	0.25	0.11	0.01	0	0
		J60	0.33	1.57	0.11	0.09	0.125	0.77	0.33	0.07	0.42	0.09	0.2	0.06	0.05	0.03
	Food intake 4 h post ip.
		Vehicle	0.28	0.095	0.06	0.34	0.64	0.41	0.45	0.47	0.81	0.73	0.39	0.19	0	0.04
		J60	1.39	2.04	0.27	0.09	0.61	0.97	0.49	0.36	0.77	0.56	0.44	0.07	0.29	0.34
Figure 1k
	Food intake 2 h post ip.
		Vehicle	0.17	0.075	0.035	0.16	0.145	0.12	0.27	0.21
		J60	0.01	0.03	0.24	0.21	0.07	0.3	0.33	0
	Food intake 4 h post ip.
		Vehicle	0.205	0.09	0.065	0.345	0.28	0.4	0.575	0.405
		J60	0.06	0.15	0.25	0.48	0.18	0.62	0.56	0
Figure 1l
		hM3Dq	-0.06	-0.2	-0.11	-0.53	-0.04	0.065	-0.09	-0.41	-0.64	-0.59	-0.16	-0.33	-0.11	-0.04
		hM4Di	1.11	1.945	0.55	-0.25	-0.58	0.56	0.04	-0.11	-0.04	-0.17	0.05	-0.12	0.29	0.3
		mCherry	-0.145	0.06	0.185	0.135	-0.1	0.22	-0.015	-0.405
[truncated: 28 more columns]

## Sheet: Figure 2
Figure 2d
	30 min food intake
		eYFP
		PS off	0	0.03	0.27	0.58	0.23	0.15
		PS on	0.4	0.3	0.24	0.21	0.17	0.41
		PS off	0.3	0.26	0.34	0.18	0.39	0.4
		PS on	0.24	0.32	0.45	0.39	0.34	0.31
		ChR2
		PS off	0.02	0.03	0.18	0.01	0.34	0.02	0.29	0.45
		PS on	0	0.4	0.1	0.09	0.07	0.12	0.02	0
		PS off	0	0.42	0.17	0.21	0.81	0.48	0.45	0.23
		PS on	0.16	0.12	0.34	0.13	0.15	0	0.13	0.23
Figure 2e
	1-hr food intake
		eYFP
		PS off	0.82	0.55	0.45	0.97	0.46	0.36
		PS on	0.26	0.65	0.45	0.97	0.34	0.62
		PS off	0.7	0.48	0.87	0.78	0.69	0.33
		ChR2
		PS off	0.67	1.01	0.86	0.57	0.6	0.63	0.33	0.67
		PS on	0.23	0.19	0.21	0.42	0.35	0.23	0.6	0.12
		PS off	1.03	1.12	0.8	0.84	0.68	0.5	0.69	0.98

## Sheet: Figure 3
Figure 3c
	1-hr food intake
		mCherry
		No PS	0.295	0.145	0.095	0.05	0.32	0.15	0.16	0.275	0.06	0.175	0.25	0.125	0.125	0.13
		PS	0.295	0.355	0.315	0.145	0.45	0.17	0.235	0.11	0.085	0.265	0.03	0.01	0.07	0.125
		No PS	0.335	0.06	0.265	0.17	0.43	0.235	0.16	0.44	0.195	0.31	0.255	0.13	0.25	0.225
		ChR2
		No PS	0.19	0.265	0.115	0.165	0.195	0.175	0.19	0.005	0.305	0.015	0.115	0.085	0.16
		PS	0.06	0	0.155	0	0.045	0.06	0.065	0	0.105	0.21	0.08	0.105	0
		No PS	0.255	0.005	0.295	0.345	0.26	0.245	0.215	0	0.355	0.045	0.28	0.525	0.43

## Sheet: Figure 4
Figure 4c						Figure 4d															Figure 4e													Figure 4f
	465 nm	405 nm					-0.357004	-8.39512	-4.26696	-1.05597	0.695427	0.939024	-0.545668	-1.39716	-1.9413	-11.0422	-1.09106					0.0717745	1.395	2.62123	0.146587	0.601446	0.497918	1.41884	0.140316	-2.68025					mCherry	hM3Dq
	0.0733632	-0.217439					-0.707369	-8.70094	-4.67789	-1.09567	0.69383	0.93883	-0.53855	-1.36064	-1.71872	-11.6862	-1.14961					-0.0614049	1.47294	2.73872	0.438463	0.560864	0.447736	1.33064	0.09457	-2.7142					20.3333	45.3333
	0.0423747	-0.191413					-1.04971	-8.96514	-4.19718	-1.46741	0.693214	0.939484	-0.594635	-1.31084	-1.64727	-12.2554	-1.15274					0.280934	1.48669	2.74404	0.535132	0.447583	0.464463	1.26552	0.00948435	-2.53685					27.3333	52.6667
	0.0130062	-0.205173					-1.19843	-8.99373	-4.33733	-1.76066	0.692059	0.939315	-0.617054	-1.23815	-1.64363	-12.6697	-1.10777					0.336911	1.49715	2.61265	0.376852	0.351682	0.330227	1.22371	-0.0446065	-2.72464					21.6667	84
	0.0158473	-0.227404					-1.34827	-8.88685	-4.80668	-2.03984	0.690828	0.938616	-0.524134	-1.17002	-1.46738	-11.0706	-1.00414					0.18949	1.50054	2.52383	0.469862	0.219112	0.347156	1.30478	-0.0434218	-2.81239
	-0.0085315	-0.223721					-1.62418	-8.52252	-4.83857	-2.36716	0.689618	0.937886	-0.485481	-1.09251	-1.13435	-10.3903	-0.952129					0.183034	1.50078	2.35209	0.444891	0.059576	0.214495	1.32626	-0.0743721	-2.83943
	-0.0060371	-0.254832					-1.71545	-8.23839	-4.34576	-2.59427	0.689505	0.937517	-0.471388	-1.02686	-0.862078	-11.0992	-0.903928					0.175478	1.537	2.15554	0.445361	-0.0299691	0.177568	1.3761	-0.116207	-2.82308
	-0.0257996	-0.227257					-1.7125	-7.90153	-4.05309	-2.63458	0.689779	0.936992	-0.453232	-1.02593	-0.909243	-11.6733	-0.877883					0.209605	1.41932	1.91327	0.377488	-0.10555	0.0522238	1.34986	-0.203047	-2.85437
	-0.033541	-0.224271					-1.92089	-7.52496	-4.20135	-2.6984	0.690894	0.931643	-0.484135	-1.00165	-0.810917	-11.9847	-0.864252					0.264674	1.19426	1.65924	0.216517	-0.113994	-0.221172	1.36582	-0.233459	-2.85139
	-0.042323	-0.230248					-1.83792	-6.9473	-3.92538	-2.83214	0.691748	0.929024	-0.445068	-0.959066	-0.78389	-12.1087	-0.834343					0.367796	0.994894	1.43447	0.150302	-0.181924	-0.0068404	1.39933	-0.302844	-2.95768
	-0.0303184	-0.297857					-1.86988	-6.53464	-3.95307	-2.99459	0.69151	0.929857	-0.496325	-0.962681	-0.744957	-12.0018	-0.854924					-0.0750821	0.835872	1.1507	0.165969	-0.302868	-0.0979094	1.40524	-0.34736	-2.92716
	-0.0691945	-0.225558					-1.81865	-6.05527	-4.10948	-3.2708	0.691898	0.931106	-0.568929	-0.957412	-0.82365	-11.8864	-0.843008					0.151207	0.651146	0.91897	0.0184903	-0.391632	-0.169643	1.3966	-0.406945	-2.99289
	-0.0550462	-0.199421					-2.00071	-5.51707	-3.89206	-3.5015	0.69327	0.931118	-0.355615	-0.883111	-0.876176	-10.0272	-0.685656					0.0625745	0.548442	0.747015	0.194002	-0.450974	-0.211283	1.33829	-0.419209	-3.02264
	-0.0620616	-0.279151					-1.8086	-5.14711	-3.72838	-3.57637	0.694356	0.929766	-0.34744	-0.792976	-0.911223	-9.66603	-0.543373					-0.15202	0.489558	0.529887	0.00393272	-0.601848	-0.128353	1.29087	-0.453039	-3.12037
	-0.0960839	-0.267556					-1.73243	-4.77577	-3.42666	-3.77194	0.696537	0.933359	-0.419652	-0.728059	-0.937665	-11.9361	-0.477264					0.0460102	0.435551	0.30084	0.141937	-0.72241	-0.0866144	1.23117	-0.451151	-3.09236
	-0.0840428	-0.255001					-1.62854	-4.57416	-3.00955	-3.76883	0.700211	0.932259	-0.39612	-0.693753	-0.79948	-10.9089	-0.524402					-0.0804991	0.296065	-0.0144248	-0.084596	-0.835342	-0.0976671	1.1541	-0.487912	-3.09284
	-0.0840116	-0.259535					-1.48744	-4.35239	-2.81034	-3.91743	0.700959	0.93564	-0.287227	-0.626765	-0.614078	-7.47835	-0.510537					-0.0467283	0.16232	-0.271727	-0.259025	-0.989618	-0.23342	1.10145	-0.479144	-2.73271
	-0.107574	-0.224928					-1.35974	-4.10301	-3.07026	-4.05692	0.702357	0.927856	-0.294427	-0.55895	-0.565177	-1.10757	-0.425201					-0.0357139	0.047035	-0.457972	-0.190285	-1.04639	-0.28095	1.04545	-0.457137	-3.15999
	-0.0993193	-0.316287					-1.29636	-3.86433	-2.82548	-4.15495	0.704407	0.925079	-0.287931	-0.517263	-0.39919	9.34273	-0.415235					-0.132688	0.0251145	-0.652966	0.0201259	-1.15985	-0.283181	1.02179	-0.58382	-3.14057
	-0.111935	-0.231023					-1.24636	-3.65943	-1.79252	-4.10413	0.704707	0.924591	-0.174034	-0.45612	-0.271897	16.174	-0.447105					0.00869863	-0.0510771	-0.823498	-0.125923	-1.24791	-0.412458	0.978213	-0.572997	-2.89045
	-0.129207	-0.25086					-1.27743	-3.28429	-1.61462	-4.11978	0.70712	0.926389	-0.179393	-0.184466	-0.130689	18.5934	-0.422012					-0.147612	-0.155694	-1.0533	0.0640329	-1.3519	-0.408061	0.94999	-0.589494	-2.77622
	-0.125785	-0.300951					-1.26757	-2.87786	-1.41384	-4.41105	0.710724	0.929177	-0.234248	-0.0971079	-0.0203573	19.057	-0.395228					-0.106461	-0.206636	-1.25949	-0.172618	-1.5297	-0.492396	0.951434	-0.565559	-2.86474
	-0.16339	-0.235712					-1.09905	-2.39091	-1.65382	-4.43046	0.714444	0.933172	-0.168413	0.0212634	0.0167927	19.1978	-0.397429					-0.305295	-0.358592	-1.37944	-0.211229	-1.72446	-0.486978	0.967789	-0.524142	-2.75709
	-0.160891	-0.268158					-0.843815	-1.76073	-2.4108	-4.45526	0.718705	0.938929	-0.183067	0.151887	0.0850434	19.9612	-0.471277					-0.328335	-0.516772	-1.54941	-0.104108	-1.88286	-0.452261	0.936634	-0.552539	-2.67754
	-0.113216	-0.259195					-0.651503	-1.07409	-2.90021	-4.41554	0.719996	0.9395	-0.197036	0.206508	0.232315	20.6465	-0.454715					-0.242792	-0.624529	-1.70837	-0.274986	-1.97382	-0.485381	0.922358	-0.515056	-2.63301
	-0.130676	-0.262186					-0.497556	-0.388124	-2.33646	-4.04776	0.722195	0.940105	-0.202459	0.246824	0.262371	19.9787	-0.548384					-0.410481	-0.716748	-1.75576	-0.409025	-1.90514	-0.405064	0.948151	-0.463235	-2.54954
	-0.129047	-0.298934					-0.268404	0.39878	-2.22318	-4.18141	0.726005	0.94227	-0.256137	0.27709	0.424566	18.4907	-0.476632					-0.371563	-0.712763	-1.8427	-0.267607	-1.90889	-0.534335	0.950254	-0.457178	-2.51149
	-0.139436	-0.233001					-0.09689	1.09195	-2.29576	-4.00131	0.728928	0.943487	-0.103695	0.294806	0.574655	17.0985	-0.531886					-0.406557	-0.712686	-1.8932	-0.283452	-1.9175	-0.615503	0.930401	-0.474018	-2.25884
	-0.124561	-0.226842					0.0147743	1.78	-1.71773	-4.24869	0.734413	0.944246	-0.028317	0.357256	0.724318	15.8898	-0.329992					-0.512113	-0.738941	-1.93191	-0.240634	-1.89917	-0.691269	0.856945	-0.46384	-2.25942
	-0.163884	-0.219349					0.279448	2.36595	-1.49983	-4.17128	0.742468	0.945327	-0.0861273	0.434188	0.932251	14.4255	-0.318214					-0.237753	-0.687883	-2.05542	-0.223671	-1.93135	-0.603202	0.793844	-0.408927	-2.18743
	-0.12045	-0.196686					0.399394	2.92078	-0.716476	-4.07732	0.749763	0.944545	-0.0678138	0.529096	1.27865	13.3859	-0.225386					-0.109474	-0.598092	-2.04576	-0.385689	-1.9225	-0.762013	0.739396	-0.353278	-1.8915
	-0.0131014	-0.244339					0.59157	3.43415	-1.03191	-3.4926	0.758161	0.944913	-0.103896	0.620658	1.62478	12.2711	-0.279508					-0.27776	-0.484929	-2.01332	-0.582036	-1.98431	-0.688031	0.704502	-0.343185	-1.80492
	-0.0326353	-0.22881					0.798797	3.75829	-0.993695	-3.75313	0.764736	0.944239	-0.0432648	0.661393	1.78855	11.6417	-0.348253					-0.515504	-0.441538	-1.99486	-0.561746	-2.014	-0.669451	0.656331	-0.342517	-1.77407
	-0.0551109	-0.227626					1.02516	4.03272	-1.15363	-3.65245	0.771864	0.945662	-0.0164424	0.711553	1.63706	11.6743	-0.277327					-0.465275	-0.418192	-1.9854	-0.708382	-2.03888	-0.784613	0.581207	-0.322497	-1.48475
	-0.0484292	-0.224615					1.16488	4.45554	-1.20541	-3.62638	0.777534	0.94446	0.0286409	0.758657	1.59965	10.784	-0.231546					-0.428649	-0.385575	-1.96857	-0.52831	-2.07856	-0.578521	0.533303	-0.329542	-1.40053
	-0.0673312	-0.203832					1.14617	4.89355	-1.27686	-3.54015	0.785115	0.942456	-0.0509022	0.793946	1.60429	10.2416	-0.231831					-0.513159	-0.325342	-1.90772	-0.575032	-2.06759	-0.551901	0.474991	-0.335085	-1.24024
	-0.0711708	-0.283693					1.39155	5.13801	-1.67897	-3.47885	0.795286	0.941188	0.1166	0.863917	1.63153	10.2863	-0.305436					-0.461509	-0.239004	-1.82866	-0.553518	-2.05118	-0.760028	0.449645	-0.260458	-1.09359
	-0.0821948	-0.233582					1.53195	5.33134	-2.35961	-3.35117	0.808113	0.94405	0.114882	0.924869	1.75166	9.42449	-0.256684					-0.319422	-0.256341	-1.79253	-0.593355	-2.09622	-0.691453	0.372578	-0.237777	-0.782505
	-0.143107	-0.217801					1.61666	5.28448	-2.34073	-2.7829	0.816274	0.946333	0.140869	0.981325	1.93554	8.52115	-0.267414					-0.398941	-0.155228	-1.7762	-0.720001	-2.1067	-0.591606	0.315858	-0.19915	-0.742645
	-0.140869	-0.263293					1.69814	5.22234	-1.80915	-2.69409	0.821774	0.944063	0.177278	1.05382	2.10965	7.8191	-0.25346					-0.526673	-0.0741808	-1.71414	-0.702657	-2.09188	-0.542379	0.274839	-0.156038	-0.703252
	-0.157582	-0.294878					1.877	5.21792	-1.69085	-2.30229	0.829245	0.942776	0.230174	1.08581	2.15754	7.43971	-0.205448					-0.630363	-0.0738098	-1.63653	-0.80766	-2.11293	-0.607272	0.186728	-0.082903	-0.58193
	-0.164933	-0.220509					2.00317	5.27719	-1.55276	-1.77131	0.83737	0.939828	0.145596	1.07801	2.21595	6.66812	-0.215037					-0.64562	0.00624868	-1.55526	-0.877976	-2.09997	-0.564061	0.123093	-0.0639504	-0.454377
	-0.1989	-0.241685					2.14985	5.39746	-1.82295	-1.30506	0.845054	0.938917	0.246874	1.11841	2.13035	7.01061	-0.11522					-0.755086	0.0957404	-1.42783	-0.764373	-2.11552	-0.407008	0.0504655	-0.0373447	-0.392128
	-0.164922	-0.245798					2.34097	5.42227	-1.98245	-0.954066	0.853675	0.938041	0.344454	1.16582	1.95766	6.22862	-0.0929918					-0.660552	0.180297	-1.31765	-0.686029	-2.14016	-0.435847	0.022019	0.0446185	-0.162504
	-0.141053	-0.19301						5.24053	-1.71171	-0.347855	0.862677	0.936136	0.411347		1.86772	4.82446	-0.113106					-0.673468	0.262368	-1.30743	-0.666928	-2.06321	-0.339088	-0.0500553	0.0717953	0.0262384
	-0.162048	-0.231798						5.05504	-1.85278	0.28239	0.876457	0.936284	0.55924		1.70392	4.90209	-0.0196998					-0.798176	0.336005	-1.19852	-0.709239	-2.0239	-0.298377	-0.145148	0.143622	0.161682
	-0.221154	-0.197234						4.98592	-1.76667	1.1089	0.893852	0.935312	0.674294		1.56667	4.19407	-0.035951					-0.663531	0.349487	-0.990643	-0.768686	-2.01896	-0.405002	-0.176223	0.219481	0.308562
	-0.210102	-0.211646						4.83686	-1.22144	1.90175	0.909237	0.93462	0.649191		1.30519	2.99005	-0.0742514					-0.611367	0.412146	-0.778671	-0.736652	-1.95283	-0.308996	-0.247011	0.322671	0.433363
	-0.22854	-0.216317						4.65203	-0.892905	2.61393	0.926291	0.933109	0.62993		1.09867	2.45707	-0.0852938					-0.663429	0.430509	-0.579653	-0.764569	-1.88368	-0.107861	-0.483681		0.759104
	-0.261544	-0.211711						4.4655	-0.967654	3.29107	0.937392	0.931329	0.640638		1.04174	1.30439	-0.0380076					-0.634069	0.367234	-0.476203	-0.782943	-1.8727	-0.0205387	-0.521171		0.836784
	-0.211267	-0.213796						4.38865	-0.880594	4.0366	0.949348	0.932649	0.699145		0.909423	0.338754	0.11435					-0.51395	0.303981	-0.299249	-0.672922	-1.84297	-0.17316	-0.494597		0.956934
	-0.231372	-0.209099						4.14953	-0.773061	4.64592	0.957485	0.931547	0.810481		0.715284		0.135277					-0.512998	0.18379	-0.126779	-0.580652	-1.7844	-0.115627	-0.456477		1.14151
	-0.221385	-0.195547						3.94645	-0.90733	5.50088	0.965194	0.93214	0.818031		0.587347		0.208684					-0.43437	0.293185	0.121655	-0.542267	-1.77063	0.00739773	-0.48341		1.43325
	-0.21584	-0.187464						3.82312	-0.672598	6.52518	0.978616	0.931122	0.930208		0.454193		0.138565					-0.365557	0.322427	0.386427	-0.535585	-1.79516	-0.0445409	-0.480463		1.57166
	-0.25975	-0.244449						3.61972	-0.480406	7.25316	1.00002	0.933515			0.162104		0.120854					-0.35661	0.343148	0.611614	-0.570802	-1.7631	-0.0339128	-0.502682		1.75701
	-0.283016	-0.224463						3.28155	-0.420262	8.17561	1.01654	0.9343			-0.093246		0.16926					-0.439836	0.387208	0.832011	-0.534714	-1.73636	0.0366759	-0.483833		1.92863
	-0.296197	-0.271322						2.92817	-0.0438456	8.96876	1.03424	0.932443			-0.226851		0.230589					-0.372089	0.367757	1.0941	-0.453588	-1.82418	0.105333	-0.465285		2.08385
	-0.348053	-0.265563						2.63417	0.317602	9.85226	1.05283	0.931128			-0.179256		0.198868					-0.340584	0.244748	1.41321	-0.574981	-1.76052	0.0985764	-0.52181		2.2778
	-0.334937	-0.289689						2.27429	1.23734	10.478	1.06199	0.92874			-0.093522		0.207757					-0.338231	0.0735334	1.72821	-0.643016	-1.65946	0.361416	-0.54308		2.54575
	-0.341805	-0.302605						1.87376	1.79561	11.3997	1.07553	0.928951			0.00751017		0.179384					0.0377123	-0.161592	2.04478	-0.609403	-1.55813	0.398537	-0.535221		2.68191
	-0.367917	-0.286703
	-0.369953	-0.342179
	-0.365853	-0.292285
	-0.365152	-0.291057
	-0.372724	-0.278064
	-0.373431	-0.270028
	-0.406274	-0.34402
	-0.396168	-0.27039
	-0.408002	-0.344453
	-0.364082	-0.312286
	-0.380504	-0.294881
	-0.414919	-0.328813
	-0.452022	-0.360185
	-0.44575	-0.329679
	-0.503807	-0.39188
	-0.492035	-0.376148
	-0.435737	-0.353064
	-0.471243	-0.35881
	-0.429263	-0.351613
	-0.442494	-0.293441
	-0.460586	-0.294356
	-0.461431	-0.319857
	-0.482454	-0.346101
	-0.471831	-0.312976
	-0.499097	-0.336635
	-0.52558	-0.336433
	-0.505319	-0.317487
	-0.53362	-0.360598
	-0.537677	-0.364264
	-0.514391	-0.348192
	-0.537144	-0.277496
	-0.503929	-0.316541
	-0.527467	-0.331757
	-0.496423	-0.331814
	-0.500989	-0.35618
	-0.512323	-0.329208
	-0.527489	-0.273235
	-0.51773	-0.288343
	-0.502922	-0.317836
	-0.528511	-0.298787
	-0.499338	-0.304921
	-0.456261	-0.26434
	-0.47184	-0.236444
	-0.465928	-0.27407
	-0.477806	-0.237311
	-0.44865	-0.28119
	-0.441213	-0.304277
	-0.438948	-0.229472
	-0.457161	-0.27008
	-0.453862	-0.211546
	-0.490474	-0.227233
	-0.456782	-0.249158
	-0.422313	-0.243916
	-0.496612	-0.273686
	-0.48655	-0.232273
	-0.503174	-0.261584
	-0.509098	-0.290888
	-0.548049	-0.247566
	-0.529009	-0.250339
	-0.512519	-0.266481
	-0.527641	-0.308231
	-0.540434	-0.283068
	-0.474691	-0.274813
	-0.514946	-0.240443
	-0.545952	-0.306951
	-0.474134	-0.27566
	-0.531165	-0.306595
	-0.518515	-0.334203
	-0.506587	-0.266146
	-0.531771	-0.270311
	-0.488739	-0.26151
	-0.528151	-0.270296
	-0.511031	-0.296845
	-0.545732	-0.295511
	-0.52032	-0.296751
	-0.566776	-0.237617
	-0.567705	-0.293727
	-0.505071	-0.255858
	-0.4821	-0.25885
	-0.5107	-0.239424
	-0.482836	-0.205142
	-0.426547	-0.166566
	-0.447925	-0.174964
	-0.434739	-0.117792
	-0.398459	-0.159747
	-0.429313	-0.114143
	-0.457734	-0.196695
	-0.431741	-0.182371
	-0.417235	-0.164127
	-0.444686	-0.115331
	-0.459863	-0.153606
	-0.472799	-0.16534
	-0.459353	-0.135095
	-0.429411	-0.150979
	-0.453186	-0.180237
	-0.428861	-0.168555
	-0.395987	-0.14556
	-0.379997	-0.184881
	-0.403331	-0.186114
	-0.449689	-0.234827
	-0.345677	-0.201005
	-0.312648	-0.174424
	-0.326541	-0.125935
	-0.297193	-0.0907879
	-0.310565	-0.133386
	-0.30945	-0.126846
	-0.295621	-0.131
	-0.340646	-0.080331
	-0.353839	-0.145503
	-0.353067	-0.123253
	-0.376605	-0.117197
	-0.348588	-0.132379
	-0.358457	-0.108551
	-0.383127	-0.149188
	-0.37841	-0.138947
	-0.44397	-0.105933
	-0.38042	-0.135062
	-0.425034	-0.106314
	-0.374942	-0.156121
	-0.400647	-0.0828496
	-0.370665	-0.089575
	-0.331141	-0.0942557
	-0.328919	-0.0727575
	-0.361529	-0.141711
	-0.331315	-0.0835674
	-0.317059	-0.0544655
	-0.317542	-0.0864884
	-0.275075	-0.092199
	-0.284375	-0.0291747
	-0.268506	-0.0540566
	-0.296176	-0.0406172
	-0.24667	-0.0825563
	-0.254728	-0.0632447
	-0.223544	-0.0706835
	-0.258126	-0.0278122
	-0.242628	-0.0645469
	-0.251486	-0.0537827
	-0.293352	-0.0878582
	-0.305825	-0.142681
	-0.290218	-0.0639556
	-0.259783	-0.110349
	-0.24712	-0.115605
	-0.205389	-0.107991
	-0.166631	-0.0724211
	-0.163846	-0.0277785
	-0.191039	0.0138682
	-0.156195	0.0204908
	-0.11795	-0.0114754
	-0.12255	0.0515277
	-0.0784298	0.0490008
	-0.0976866	0.0994828
	-0.0818121	0.119977
	-0.111698	0.144138
	-0.104278	0.0940805
	-0.071016	0.0933076
	-0.0798691	0.107408
	-0.101634	0.0921235
	-0.117244	0.0861946
	-0.0892819	0.0436284
	-0.0610916	0.0560296
	-0.0818673	0.0634844
	-0.0824034	0.0492189
	-0.133296	0.0609752
	-0.144266	0.00267612
	-0.0862233	0.0428787
	-0.118892	0.00784575
	-0.0989062	0.0615376
	-0.156085	0.0483966
	-0.150125	0.0452421
	-0.151828	0.00304179
	-0.1022	0.0285753
	-0.113189	0.0155419
	-0.115849	0.0467256
	-0.140956	-0.0283446
	-0.120748	0.0401833
	-0.112436	-0.0078924
	-0.0808264	0.053954
	-0.0951347	0.0124367
	-0.0861869	0.00162841
	-0.0895846	0.0598879
	-0.0743018	0.00200443
	-0.128526	-0.0102547
	-0.138577	-0.0049971
	-0.11565	0.0239287
	-0.168528	-0.0507883
	-0.135881	0.00461816
	-0.122857	-0.0114149
	-0.136073	-0.025946
	-0.16714	-0.0106988
	-0.204633	-0.0562086
	-0.243807	-0.064372
	-0.227834	-0.0357351
	-0.256848	-0.0426588
	-0.238153	-0.0714023
	-0.230032	-0.0429804
	-0.226086	-0.0524662
	-0.196714	-0.0615457
	-0.193593	-0.0258227
	-0.194613	-0.0562347
	-0.222521	-0.010913
	-0.23057	-0.0567267
	-0.217935	-0.0412232
	-0.132602	-0.0105861
	-0.160746	-0.0046066
	-0.143832	0.0514281
	-0.139842	-0.0365647
	-0.17028	0.00096249
	-0.156961	-0.0645695
	-0.163332	0.0358894
	-0.0830724	0.086794
	-0.0704061	0.0425836
	-0.0543069	0.0365552
	-0.0375564	0.0757652
	-0.0208117	0.107915
	-0.0570276	0.123222
	-0.042054	0.207404
	-0.0227508	0.150444
	0.00334913	0.167281
	0.0236713	0.150918
	-0.0002091	0.145129
	0.0109459	0.138587
	0.0113457	0.192615
	0.0322899	0.205843
	0.00220989	0.13184
	0.0365406	0.115263
	-0.0381509	0.177062
	-0.0046934	0.149402
	-0.0110025	0.183633
	0.00144904	0.15084
	0.0179943	0.186611
	-0.0063679	0.167221
	0.0191067	0.179772
	0.0259816	0.239776
	0.0468344	0.17987
	0.0442831	0.189983
	0.0892696	0.275169
	0.11157	0.256845
	0.083552	0.244512
	0.0544817	0.247295
	0.0512059	0.203968
	0.0757665	0.235618
	0.070023	0.246864
	0.125747	0.155145
	0.0722925	0.196231
	0.0565522	0.262054
	0.0903594	0.189246
	0.113222	0.205243
	0.107824	0.170375
	0.169913	0.22369
	0.157747	0.197756
	0.182866	0.245555
	0.16665	0.217896
	0.146946	0.181089
	0.172833	0.22553
	0.152347	0.206437
	0.18566	0.186566
	0.196049	0.213021
	0.204588	0.213855
	0.189993	0.226951
	0.196668	0.152717
	0.16565	0.157826
	0.195379	0.166676
	0.181177	0.12105
	0.20593	0.196287
	0.170347	0.132445
	0.161094	0.147281
	0.149881	0.170928
	0.17626	0.166958
	0.147225	0.141239
	0.163259	0.148105
	0.183662	0.151112
	0.197488	0.178892
	0.215502	0.157049
	0.181084	0.153262
	0.180423	0.18975
	0.197402	0.155147
	0.221852	0.15741
	0.236651	0.149804
	0.233538	0.188575
	0.255737	0.169858
	0.30257	0.13886
	0.275741	0.224574
	0.283553	0.217188
	0.322613	0.198827
	0.308883	0.192107
	0.25496	0.21654
	0.255086	0.185826
	0.226679	0.163313
	0.15935	0.133846
	0.162896	0.138124
	0.155579	0.151211
	0.162321	0.122847
	0.168325	0.13462
	0.145174	0.159772
	0.139725	0.16016
	0.141346	0.102352
	0.125182	0.0858679
	0.143771	0.0473746
	0.146647	0.0967119
	0.100439	0.130526
	0.190969	0.0846164
	0.176141	0.134405
	0.153585	0.135884
	0.125835	0.0817083
	0.111198	0.0641876
	0.0837385	0.0600641
	0.107017	0.0921067
	0.0860495	0.0202489
	0.0908703	0.0409902
	0.0887089	0.101928
	0.105072	0.0247835
	0.0811342	0.105528
	0.0938027	0.0384114
	0.093601	0.109038
	0.0826647	0.0790772
	0.0835964	0.126933
	0.0855093	0.124285
	0.124242	0.0770651
	0.118794	0.10828
	0.158857	0.1282
	0.155137	0.153312
	0.139252	0.128159
	0.164786	0.14745
	0.175028	0.105658
	0.123486	0.142305
	0.127036	0.108976
	0.141779	0.0968079
	0.138713	0.187638
	0.163341	0.140563
	0.160127	0.138797
	0.193543	0.173892
	0.191484	0.138973
	0.209639	0.192484
	0.214515	0.181739
	0.247382	0.149169
	0.273524	0.188498
	0.230643	0.200977
	0.229315	0.180488
	0.254052	0.199512
	0.238451	0.244973
	0.217183	0.206735
	0.220109	0.18464
	0.1848	0.21398
	0.244808	0.254006
	0.258402	0.243497
	0.279602	0.306862
	0.316835	0.271434
	0.349225	0.277399
	0.371775	0.316704
	0.447251	0.282184
	0.427034	0.311447
	0.393266	0.341303
	0.412409	0.318616
	0.424285	0.307282
	0.382681	0.267809
	0.406552	0.224
	0.415556	0.287923
	0.427605	0.223917
	0.402904	0.266387
	0.401839	0.255364
	0.377893	0.241693
	0.325613	0.21669
	0.302131	0.230691
	0.293895	0.229332
	0.307668	0.190598
	0.344343	0.208777
	0.283777	0.171631
	0.311718	0.143267
	0.248145	0.173639
	0.257257	0.202352
	0.24069	0.160526
	0.237931	0.134133
	0.272256	0.165563
	0.261992	0.250787
	0.273471	0.164012
	0.288156	0.194257
	0.281328	0.128945
	0.187001	0.205397
	0.163236	0.0830489
	0.131762	0.134935
	0.138806	0.134826
	0.17516	0.0858295
	0.204653	0.117285
	0.18535	0.111146
	0.156258	0.0784567
	0.155933	0.106402
	0.134242	0.0872893
	0.161087	0.157477
	0.199694	0.156377
	0.207761	0.133825
	0.201461	0.145943
	0.169556	0.14329
	0.208963	0.150143
	0.228284	0.152863
	0.213837	0.127395
	0.178125	0.123296
	0.196428	0.162445
	0.189479	0.149213
	0.227764	0.120184
	0.178076	0.0966117
	0.15156	0.136424
	0.188688	0.110473
	0.215028	0.097838
	0.192695	0.162662
	0.234157	0.116869
	0.206873	0.154475
	0.223555	0.14847
	0.20899	0.137059
	0.204651	0.159075
	0.218758	0.127385
	0.226148	0.0802513
	0.226122	0.151141
	0.234468	0.160735
	0.183453	0.169962
	0.202167	0.127576
	0.349032	0.140851
	0.347419	0.142843
	0.364165	0.150212
	0.30728	0.146882
	0.294103	0.143245
	0.278926	0.134875
	0.284834	0.137701
	0.267113	0.116922
	0.250302	0.0629337
	0.263621	0.133687
	0.253903	0.121606
	0.192965	0.0756753
	0.222451	0.0624948
	0.163612	0.0547843
	0.135245	0.0543443
	0.16927	0.071856
	0.120693	0.0934748
	0.175309	0.0785709
	0.18495	0.0739137
	0.159735	0.0747409
	0.144191	-0.0070244
	0.189873	0.0259734
	0.145231	0.0876018
	0.161173	0.0653877
	0.173999	0.102346
	0.103603	0.0740501
	0.128315	0.102151
	0.143317	0.107569
	0.146893	0.0474447
	0.134974	0.056671
	0.186957	0.0823032
	0.204238	0.111626
	0.224506	0.126653
	0.199032	0.120064
	0.198638	0.10529
	0.177406	0.141274
	0.202137	0.119373
	0.202346	0.0974422
	0.157961	0.13107
	0.19535	0.0921899
	0.143067	0.101603
	0.152467	0.0810675
	0.112799	0.0251037
	0.187545	0.160855
	0.188569	0.0486307
	0.16608	0.0145968
	0.113785	0.0473293
	0.150027	0.10902
	0.126821	0.00584105
	0.0866207	0.0615032
	0.139131	0.0727661
	0.142859	0.128818
	0.194721	0.0941309
	0.18223	0.103882
	0.167728	0.0806952
	0.218439	0.130193
	0.222921	0.143367
	0.218778	0.09726
	0.25985	0.163457
	0.250951	0.180239
	0.27812	0.133501
	0.332575	0.191977
	0.392539	0.208355
	0.394164	0.212998
	0.347492	0.139345
	0.365958	0.150706
	0.321512	0.151038
	0.334194	0.128689
	0.348451	0.141186
	0.339825	0.110209
	0.38465	0.145811
	0.392007	0.142528
	0.407332	0.13624
	0.381991	0.121532
	0.360965	0.0767614
	0.433117	0.0831245
	0.358645	0.0449233
	0.345642	0.0428079
	0.335125	-0.001565
	0.326785	-0.0355869
	0.335397	-0.0180439
	0.304976	-0.0632034
	0.334854	0.00078875
	0.340902	-0.0259222
	0.362199	0.0397966
	0.396832	0.0381546
	0.428235	0.024841
	0.39009	0.00927558
	0.425886	0.054469
	0.410735	0.0348161
	0.396257	0.0219083
	0.418056	0.0331185
	0.412548	0.0453246
	0.403804	0.017052
	0.415256	0.020907
	0.447116	0.050113
	0.470667	0.0674147
	0.494791	0.00335642
	0.526613	0.0304719
	0.52772	0.0839282
	0.520428	0.0369789
	0.520305	0.0750181
	0.526326	0.124454
	0.538579	0.0513474
	0.537186	0.0889959
	0.600496	0.0855243
	0.578019	0.145323
	0.563257	0.0598976
	0.589115	0.0981117
	0.610643	0.0659553
	0.575601	0.143417
	0.591935	0.13339
	0.594744	0.117069
	0.53164	0.0467
	0.547759	0.108746
	0.554371	0.0928716
	0.543812	0.0700282
	0.553324	0.0196194
	0.558593	0.0567778
	0.544186	0.0429627
	0.576579	0.0659995
	0.558386	0.0953607
	0.528842	0.152275
	0.54447	0.00754363
	0.547489	0.0486397
	0.576247	0.112713
	0.584931	0.0998717
	0.627263	0.0869962
	0.603228	0.0752583
	0.661416	0.0532715
	0.663079	0.0759845
	0.70307	0.0773042
	0.716085	0.106522
	0.726663	0.18202
	0.784048	0.198151
	0.809577	0.126637
	0.81522	0.252267
	0.819714	0.203111
	0.812118	0.127414
	0.750682	0.193581
	0.716592	0.148698
	0.758481	0.129115
	0.77177	0.154671
	0.764007	0.156928
	0.769133	0.101372
	0.751884	0.0883265
	0.780436	0.10375
	0.752043	0.142077
	0.780176	0.151998
	0.749336	0.177639
	0.761372	0.161714
	0.787156	0.203555
	0.761921	0.180628
	0.819817	0.19245
	0.80891	0.200171
	0.809456	0.154029
	0.849584	0.159076
	0.900965	0.264645
	0.919693	0.233113
	0.966642	0.245514
	1.02231	0.251794
	1.48739	0.249724
	1.99957	0.310663
	1.91302	0.325106
	1.841	0.314042
	1.74901	0.29966
	1.67962	0.355657
	1.59803	0.367623
	1.59856	0.360872
	1.53331	0.425522
	1.52816	0.43512
	1.51577	0.41321
	1.50665	0.382441
	1.4951	0.443039
	1.50832	0.401628
	1.51038	0.409487
	1.52916	0.418252
	1.48185	0.496749
	1.52652	0.435411
	1.48172	0.435389
	1.50936	0.380747
	1.50455	0.383781
	1.49052	0.399502
	1.4793	0.404252
	1.51292	0.434477
	1.47112	0.409989
	1.44513	0.431456
	1.48301	0.357322
	1.47863	0.444261
	1.42155	0.309771
	1.42437	0.336687
	1.47934	0.30188
	1.46336	0.342132
	1.49831	0.400326
	1.44888	0.35711
	1.51435	0.374851
	1.50406	0.408136
	1.48788	0.444236
	1.50772	0.416208
	1.54018	0.359282
	1.52628	0.328966
	1.50712	0.361858
	1.46842	0.32559
	1.46808	0.357784
	1.51505	0.332106
	1.4962	0.357263
	1.50804	0.359593
	1.50117	0.341786
	1.48722	0.343635
	1.52282	0.331196
	1.51407	0.324334
	1.52909	0.346215
	1.4767	0.333739
	1.44964	0.243281
	1.46895	0.306493
	1.47154	0.286812
	1.5358	0.344942
	1.64194	0.312911
	1.65848	0.303508
	1.62572	0.308242
	1.60914	0.293225
	1.58691	0.312014
	1.53924	0.28315
	1.54086	0.265212
	1.52287	0.289867
	1.5144	0.279883
	1.49494	0.278252
	1.47451	0.268004
	1.50201	0.308521
	1.53602	0.327482
	1.59488	0.338746
	1.55886	0.364314
	1.59487	0.333464
	1.58903	0.338093
	1.59239	0.356021
	1.61107	0.383517
	1.62986	0.331104
	1.67549	0.383112
	1.63611	0.375202
	1.6566	0.395459
	1.66155	0.413286
	1.72563	0.426494
	1.70595	0.361481
	1.74263	0.366445
	1.7668	0.4333
	1.75803	0.443602
	1.73846	0.376601
	1.7424	0.383497
	1.73456	0.400391
	1.74798	0.409849
	1.72895	0.442282
	1.70746	0.380696
	1.72954	0.378892
	1.75573	0.384491
	1.75419	0.371095
	1.70077	0.342828
	1.72543	0.349659
	1.73729	0.327727
	1.75733	0.388595
	1.75458	0.376137
	1.76379	0.37888
	1.80819	0.392947
	1.76503	0.306312
	1.7692	0.351495
	1.79043	0.36621
	1.74638	0.364428
	1.72245	0.332002
	1.70447	0.372163
	1.7754	0.387238
	1.77812	0.337868
	1.79421	0.363271
	1.7824	0.393768
	1.83079	0.398729
	1.78468	0.457603
	1.80381	0.464385
	1.77311	0.409963
	1.80809	0.386602
	1.8521	0.434905
	1.77537	0.499613
	1.79403	0.437666
	1.79244	0.443761
	1.79149	0.440525
	1.76509	0.430943
	1.71596	0.346926
	1.67886	0.378643
	1.69137	0.421183
	1.73627	0.400129
	1.72866	0.358978
	1.68373	0.419778
	1.68967	0.40158
	1.71213	0.400306
	1.69434	0.387683
	1.68161	0.407573
	1.70311	0.418275
	1.7045	0.383054
	1.70105	0.400838
	1.68666	0.440736
	1.69113	0.430225
	1.7105	0.411603
	1.72569	0.365243
	1.70888	0.423474
	1.69885	0.419689
	1.6941	0.412401
	1.67408	0.373311
	1.72925	0.323494
	1.75922	0.373952
	1.67086	0.407686
	1.64408	0.326149
	1.65295	0.350304
	1.67627	0.36136
	1.68208	0.402447
	1.63818	0.338373
	1.65616	0.359123
	1.6539	0.382127
	1.60579	0.363033
	1.6427	0.386296
	1.65269	0.34166
	1.59136	0.344468
	1.63166	0.386366
	1.6248	0.366057
	1.59786	0.354228
	1.5889	0.359681
	1.59525	0.401662
	1.59284	0.344914
	1.59018	0.380547
	1.57689	0.287551
	1.5293	0.304335
	1.54531	0.297999
	1.55124	0.320264
	1.57861	0.311895
	1.57701	0.336121
	1.61132	0.314757
	1.6053	0.336816
	1.56262	0.345019
	1.55995	0.223036
	1.54778	0.295264
	1.52177	0.317024
	1.51912	0.304722
	1.50277	0.31558
	1.50867	0.306896
	1.50517	0.295327
	1.50491	0.300167
	1.51165	0.246171
	1.50083	0.254758
	1.48481	0.222481
	1.47456	0.250568
	1.44175	0.245942
	1.42804	0.270094
	1.45019	0.233961
	1.46398	0.245657
	1.43873	0.272518
	1.41958	0.230604
	1.37874	0.275255
	1.45252	0.264023
	1.46283	0.284071
	1.43648	0.23599
	1.43167	0.27196
	1.44282	0.287605
	1.45939	0.265221
	1.47658	0.282734
	1.54361	0.405419
	1.59214	0.333834
	1.65913	0.450856
	1.68813	0.440216
	1.69877	0.469996
	1.73862	0.497408
	1.7838	0.485844
	1.77135	0.500167
	1.79552	0.495074
	1.78485	0.475046
	1.83335	0.510245
	1.84659	0.46439
	1.83822	0.440871
	1.81136	0.43729
	1.79261	0.506487
	1.80328	0.359858
	1.81877	0.413241
	1.88468	0.429874
	1.86911	0.389352
	1.86346	0.462419
	1.90764	0.47397
	1.86371	0.500998
	1.90607	0.484702
	1.87653	0.47293
	1.89536	0.49523
	1.87741	0.463699
	1.88814	0.490493
	1.86077	0.489923
	1.83428	0.473155
	1.81455	0.485335
	1.8244	0.471213
	1.85358	0.503893
	1.84116	0.430721
	1.86914	0.481578
	1.88154	0.485898
	1.89048	0.455585
	1.8978	0.546716
	1.90932	0.539714
	1.96616	0.509645
	1.92429	0.524295
	1.93195	0.533698
	1.914	0.505172
	1.89331	0.497718
	1.91259	0.456688
	1.90596	0.466713
	1.92818	0.463642
	1.94089	0.524189
	1.94272	0.535662
	1.94829	0.488984
	1.91464	0.510554
	1.92915	0.592976
	1.94558	0.515498
	1.93406	0.521304
	1.91716	0.515004
	1.92656	0.624289
	1.93633	0.580795
	1.97376	0.498003
	1.96403	0.540574
	1.95819	0.56102
	1.98453	0.540551
	1.96021	0.536064
	1.99894	0.558577
	1.95921	0.587432
	1.86958	0.514455
	1.86081	0.549882
	1.82671	0.482545
	1.90186	0.489198
	1.86066	0.488142
	1.89552	0.488766
	1.94637	0.538977
	1.94054	0.555276
	1.95353	0.486084
	1.993	0.486666
	1.97606	0.506886
	1.95262	0.497657
	1.93378	0.460793
	1.95018	0.464186
	1.90752	0.483206
	1.87154	0.429685
	1.83213	0.454163
	1.88996	0.45703
	1.92719	0.457264
	1.94042	0.441253
	1.94563	0.421457
	1.92023	0.500526
	1.92777	0.488218
	1.92522	0.435564
	1.92379	0.475542
	1.92769	0.433189
	1.92267	0.42747
	1.93696	0.464504
	1.96748	0.449203
	2.01943	0.447346
	2.05063	0.526466
	2.00398	0.461456
	1.97493	0.461407
	1.91358	0.434651
	1.95336	0.409268
	1.93436	0.409544
	1.9327	0.420549
	1.92041	0.419453
	1.9713	0.427264
	1.92795	0.416305
	1.95617	0.38533
	1.91483	0.402246
	1.89612	0.383402
	1.91879	0.353229
	1.92667	0.404047
	1.95136	0.378509
	1.95851	0.373229
	1.95691	0.332025
	1.96312	0.390944
	1.96022	0.323774
	1.942	0.329518
	1.94488	0.387668
	1.95866	0.307667
	1.94915	0.306793
	1.93246	0.373807
	1.96963	0.375754
	1.99754	0.335137
	1.99431	0.370734
	2.00508	0.386689
	1.97869	0.368894
	2.01202	0.32997
	2.0181	0.35022
	2.02036	0.375435
	2.00996	0.300176
	2.02143	0.29842
	2.02595	0.319534
	2.03597	0.374326
	2.04184	0.30226
	2.04519	0.375879
	2.05526	0.395999
	2.04752	0.365342
	2.04882	0.323093
	2.05802	0.355674
	2.06055	0.325681
	2.0487	0.328074
	2.03836	0.315879
	2.05817	0.370321
	2.0754	0.332735
	2.08897	0.339955
	2.05683	0.356222
	2.0957	0.305354
	2.08554	0.345394
	2.10407	0.32295
	2.07612	0.39686
	2.1391	0.369081
	2.16027	0.366853
	2.16703	0.423978
	2.20041	0.414693
	2.16772	0.396439
	2.17336	0.391067
	2.15596	0.355094
	2.18034	0.365572
	2.21219	0.431775
	2.22	0.366168
	2.2359	0.416877
	2.25602	0.376121
	2.22109	0.409356
	2.21793	0.4144
	2.24698	0.476969
	2.24302	0.457582
	2.24962	0.456514
	2.27207	0.443467
	2.30725	0.370263
	2.23481	0.437726
	2.28246	0.457267
	2.26739	0.402592
	2.24259	0.431016
	2.24712	0.450321
	2.27301	0.379012
	2.27571	0.392338
	2.26914	0.391302
	2.27133	0.42863
	2.2602	0.340023
	2.22438	0.371475
	2.22778	0.35955
	2.19718	0.316425
	2.16848	0.311746
	2.21513	0.330965
	2.23923	0.39341
	2.27177	0.33343
	2.23265	0.302817
	2.25991	0.368898
	2.24848	0.301577
	2.28354	0.393725
	2.29322	0.314597
	2.28267	0.369728
	2.31706	0.382538
	2.31771	0.353703
	2.30432	0.335598
	2.3732	0.361553
	2.35398	0.351009
	2.33124	0.356883
	2.33806	0.337309
	2.31858	0.289336
	2.25859	0.265435
	2.26075	0.248612
	2.29864	0.3076
	2.3301	0.283715
	2.34502	0.371562
	2.35465	0.320166
	2.2973	0.239432
	2.31575	0.309453
	2.34716	0.29348
	2.34859	0.291134
	2.36619	0.272158
	2.38857	0.306326
	2.38468	0.337704
	2.35664	0.358997
	2.35459	0.265788
	2.35284	0.239014
	2.36052	0.314916
	2.3778	0.298173
	2.42379	0.26153
	2.4098	0.293828
	2.43475	0.298022
	2.42914	0.290659
	2.3416	0.276251
	2.32911	0.245016
	2.32826	0.233583
	2.40016	0.235913
	2.42238	0.217153
	2.41758	0.215813
	2.37884	0.230373
	2.371	0.245681
	2.34707	0.222499
	2.39392	0.206985
	2.42453	0.241088
	2.41444	0.235539
	2.4281	0.206897
	2.42543	0.260688
	2.43981	0.213983
	2.42285	0.197662
	2.45849	0.169614
	2.48752	0.176873
	2.49355	0.245013
	2.46912	0.185311
	2.4565	0.198271
	2.43731	0.174601
	2.49766	0.219741
	2.50381	0.18922
	2.52624	0.11673
	2.41542	0.161511
	2.4296	0.163107
	2.46373	0.160624
	2.49411	0.145916
	2.47289	0.163074
	2.41058	0.123823
	2.4105	0.0950963
	2.44225	0.129303
	2.45367	0.0808608
	2.40112	0.088866
	2.468	0.0400698
	2.53168	0.154275
	2.55123	0.141947
	2.59424	0.183958
	2.62782	0.180092
	2.64512	0.199769
	2.66302	0.196027
	2.66272	0.188815
	2.67453	0.255223
	2.67344	0.171799
	2.62416	0.207706
	2.61796	0.129881
	2.63383	0.160203
	2.67259	0.154435
	2.70513	0.189332
	2.7007	0.15749
	2.69849	0.152119
	2.73552	0.193784
	2.74318	0.205848
	2.79961	0.203406
	2.78333	0.226737
	2.76694	0.13629
	2.79591	0.201233
	2.80991	0.150607
	2.82379	0.183309
	2.81526	0.210461
	2.81819	0.153649
	2.86981	0.158391
	2.84546	0.168921
	2.82076	0.156514
	2.82437	0.130998
	2.86761	0.137041
	2.85925	0.141081
	2.87036	0.155101
	2.87424	0.145046
	2.86331	0.0920563
	2.91272	0.130766
	2.95683	0.155731
	2.99741	0.175794
	2.95877	0.114708
	2.98668	0.133213
	2.95383	0.133543
	2.9924	0.148255
	2.99196	0.186905
	3.02298	0.154904
	3.0238	0.160817
	3.01927	0.111493
	3.05217	0.114908
	3.08134	0.153592
	3.09642	0.13582
	3.07246	0.180817
	3.12502	0.120993
	3.08782	0.175673
	3.13406	0.192137
	3.11601	0.133203
	3.16168	0.210111
	3.22677	0.138547
	3.21543	0.103244
	3.23198	0.192507
	3.26768	0.14097
	3.27792	0.126065
	3.31961	0.202758
	3.31913	0.190308
	3.35245	0.192137
	3.3745	0.197751
	3.43817	0.203544
	3.44706	0.255653
	3.50824	0.242532
	3.51943	0.206474
	3.54813	0.225463
	3.55537	0.266397
	3.5789	0.287418
	3.62009	0.291653
	3.63347	0.291977
	3.65238	0.287438
	3.62363	0.261508
	3.64216	0.233707
	3.65198	0.265895
	3.65041	0.243929
	3.67797	0.264405
	3.71904	0.261505
	3.71694	0.250938
	3.77089	0.308028
	3.71888	0.319039
	3.70344	0.271685
	3.72815	0.251131
	3.78426	0.287435
	3.83185	0.330998
	3.85255	0.337307
	3.93083	0.318508
	3.98825	0.317269
	3.9704	0.32559
	3.95894	0.288469
	3.97137	0.30644
	3.99401	0.306568
	4.0396	0.277472
	3.99304	0.289173
	4.05978	0.268336
	4.02879	0.290443
	4.07979	0.386881
	4.11802	0.33961
	4.16975	0.363872
	4.17676	0.305781
	4.22691	0.375961
	4.2854	0.365309
	4.23762	0.411458
	4.29417	0.362175
	4.33161	0.318828
	4.35497	0.415868
	4.37978	0.393483
	4.43512	0.410248
	4.43655	0.401814
	4.5109	0.394966
	4.46519	0.436736
	4.49665	0.429333
	4.5527	0.444352
	4.52544	0.443361
	4.56066	0.40351
	4.54942	0.368433
	4.49593	0.402271
	4.4886	0.34476
	4.47454	0.321145
	4.52312	0.324277
	4.53934	0.306804
	4.5722	0.332821
	4.57278	0.328615
	4.60849	0.310008
	4.56376	0.308779
	4.58443	0.266122
	4.57253	0.22424
	4.61421	0.240833
	4.61181	0.197427
	4.62884	0.224904
	4.61461	0.277967
	4.63395	0.20974
	4.68258	0.197713
	4.68275	0.261343
	4.65477	0.21446
	4.67964	0.212574
	4.67746	0.25512
	4.71339	0.226695
	4.75074	0.238035
	4.73145	0.283754
	4.76605	0.235876
	4.76506	0.216606
	4.78319	0.278166
	4.76092	0.214657
	4.76182	0.287823
	4.77281	0.17033
	4.81455	0.240696
	4.83522	0.224735
	4.89246	0.257359
	4.89601	0.301976
	4.87252	0.262474
	4.90639	0.224059
	4.92445	0.217605
	4.95289	0.250626
	4.94099	0.247024
	4.94161	0.327072
	4.98603	0.29111
	5.06279	0.295844
	5.04582	0.291038
	5.07559	0.266385
	5.07813	0.285787
	5.10937	0.330826
	5.06575	0.248849
	5.0944	0.250038
	5.10438	0.296636
	5.13876	0.237271
	5.12104	0.284085
	5.18427	0.256294
	5.2219	0.310041
	5.19129	0.324027
	5.1788	0.303901
	5.21602	0.290396
	5.24711	0.354297
	5.30733	0.372532
	5.28727	0.350221
	5.30351	0.365619
	5.29444	0.330565
	5.33346	0.346446
	5.35443	0.43414
	5.38818	0.3946
	5.42099	0.357431
	5.41014	0.404677
	5.43732	0.439073
	5.45256	0.34861
	5.43612	0.351997
	5.47939	0.331868
	5.46892	0.296129
	5.51848	0.371486
	5.53605	0.373821
	5.52774	0.328615
	5.55364	0.365443
	5.58338	0.337769
	5.56663	0.283795
	5.5828	0.312932
	5.61548	0.30069
	5.62514	0.360639
	5.67861	0.349562
	5.68567	0.339744
	5.67026	0.369118
	5.70304	0.360427
	5.74815	0.354823
	5.78468	0.341693
	5.86759	0.439157
	5.91821	0.419374
	5.99149	0.486601
	6.03544	0.448057
	6.09757	0.500444
	6.10813	0.493008
	6.12043	0.520469
	6.1687	0.499844
	6.19221	0.510763
	6.23903	0.521603
	6.24673	0.48137
	6.25157	0.516375
	6.3167	0.538423
	6.36473	0.5288
	6.38913	0.468277
	6.39026	0.527376
	6.40403	0.496631
	6.44256	0.526282
	6.43863	0.547178
	6.45321	0.530248
	6.47096	0.465093
	6.45754	0.492696
	6.49345	0.486976
	6.44751	0.446238
	6.43551	0.423178
	6.4989	0.441897
	6.48312	0.4844
	6.47948	0.458915
	6.48388	0.395137
	6.511	0.477208
	6.47366	0.417099
	6.47782	0.411736
	6.50152	0.450023
	6.48393	0.418847
	6.47028	0.418223
	6.45133	0.449409
	6.46266	0.397947
	6.45068	0.419343
	6.495	0.422729
	6.50855	0.378135
	6.495	0.419752
	6.4959	0.355135
	6.49713	0.359753
	6.51128	0.365291
	6.47105	0.349634
	6.49411	0.335873
	6.44219	0.329717
	6.47774	0.402394
	6.49386	0.329357
	6.49287	0.358547
	6.47322	0.33028
	6.52078	0.297883
	6.49793	0.358371
	6.49391	0.307059
	6.4558	0.225594
	6.47809	0.270423
	6.49169	0.348532
	6.48977	0.320706
	6.49158	0.327692
	6.51816	0.32147
	6.48153	0.308712
	6.48697	0.301728
	6.50134	0.309372
	6.51049	0.310999
	6.54534	0.303187
	6.60108	0.309395
	6.59971	0.330221
	6.61776	0.349401
	6.64302	0.379466
	6.62038	0.407036
	6.62526	0.342456
	6.67123	0.378244
	6.66469	0.299316
	6.73197	0.414906
	6.74002	0.351191
	6.70883	0.363405
	6.66146	0.302917
	6.67571	0.371542
	6.6843	0.354777
	6.72054	0.355743
	6.79064	0.359909
	6.77806	0.401732
	6.80463	0.402488
	6.82008	0.393343
	6.8575	0.397038
	6.87926	0.406794
	6.90357	0.41194
	6.87461	0.434876
	6.90726	0.412647
	6.91824	0.48963
	6.94391	0.431527
	6.89381	0.472137
	6.90193	0.412653
	6.89984	0.391952
	6.87448	0.396207
	6.83539	0.402717
	6.80782	0.388375
	6.8249	0.326316
	6.86199	0.363881
	6.86622	0.388495
	6.87223	0.375055
	6.89363	0.333154
	6.89404	0.344156
	6.89276	0.452949
	6.89718	0.402133
	6.91086	0.400995
	6.93602	0.421016
	6.97856	0.442389
	6.98914	0.414377
	7.01777	0.473268
	7.0016	0.425888
	7.01108	0.457405
	7.06059	0.464803
	7.01652	0.48759
	7.03361	0.505158
	7.07848	0.452366
	7.07338	0.410885
	7.14048	0.542938
	7.11502	0.49774
	7.13614	0.480096
	7.10758	0.445845
	7.13731	0.480181
	7.16884	0.511831
	7.20693	0.527793
	7.20526	0.514704
	7.16416	0.547421
	7.18336	0.483814
	7.16714	0.451552
	7.18044	0.494906
	7.19676	0.513706
	7.22335	0.477965
	7.21246	0.473063
	7.27651	0.502533
	7.28604	0.471658
	7.32461	0.5116
	7.35829	0.513635
	7.39362	0.514438
	7.42234	0.518912
	7.3928	0.550977
	7.43403	0.56959
	7.42288	0.523328
	7.42489	0.541013
	7.37912	0.576612
	7.392	0.521748
	7.39952	0.498228
	7.41438	0.518629
	7.44958	0.502442
	7.4311	0.549252
	7.42009	0.51292
	7.37884	0.461848
	7.29313	0.450608
	7.29183	0.407542
	7.311	0.440766
	7.33884	0.429736
	7.34731	0.416601
	7.35059	0.395583
	7.36901	0.416394
	7.35256	0.406784
	7.40165	0.388574
	7.38262	0.385368
	7.40163	0.421561
	7.42749	0.421157
	7.42914	0.39631
	7.43809	0.377151
	7.44569	0.402679
	7.46972	0.384732
	7.51873	0.440581
	7.50379	0.367203
	7.52799	0.408161
	7.55919	0.399164
	7.50973	0.432592
	7.47337	0.420539
	7.51805	0.366445
	7.53094	0.432595
	7.54061	0.425945
	7.55873	0.401459
	7.53218	0.415573
	7.54018	0.371473
	7.5463	0.358382
	7.54961	0.445287
	7.61551	0.433045
	7.60677	0.438457
	7.58667	0.456342
	7.62141	0.431675
	7.60274	0.426986
	7.62873	0.346221
	7.61998	0.45734
	7.60015	0.48463
	7.63117	0.442196
	7.55802	0.415554
	7.57292	0.41174
	7.59416	0.374667
	7.59522	0.361384
	7.62484	0.386193
	7.61078	0.380486
	7.61932	0.421042
	7.61849	0.419815
	7.6543	0.437908
	7.59934	0.382246
	7.6426	0.397059
	7.66575	0.454472
	7.65857	0.40149
	7.62651	0.34586
	7.60516	0.32858
	7.5955	0.379694
	7.5692	0.326149
	7.57919	0.269731
	7.54472	0.33502
	7.50143	0.28254
	7.44914	0.255332
	7.43059	0.187741
	7.42191	0.314764
	7.45321	0.257988
	7.46169	0.162504
	7.47158	0.264185
	7.4871	0.285394
	7.47508	0.287554
	7.48884	0.244814
	7.42012	0.236507
	7.41699	0.215609
	7.42282	0.243832
	7.45949	0.273855
	7.47647	0.246371
	7.47043	0.316263
	7.46438	0.242197
	7.50905	0.29698
	7.5052	0.225996
	7.51395	0.281134
	7.55084	0.281465
	7.55862	0.289486
	7.5622	0.241503
	7.54124	0.245483
	7.56798	0.296347
	7.56743	0.275352
	7.60783	0.349033
	7.63598	0.350994
	7.64063	0.333499
	7.64791	0.369617
	7.65094	0.359828
	7.65815	0.383263
	7.64549	0.316684
	7.67556	0.412536
	7.75142	0.348154
	7.66675	0.373767
	7.72125	0.343768
	7.67575	0.379652
	7.64636	0.3114
	7.62235	0.347001
	7.63497	0.324139
	7.6614	0.379647
	7.68798	0.341866
	7.63207	0.335557
	7.58235	0.261168
	7.54679	0.261767
	7.532	0.280077
	7.59686	0.280184
	7.58417	0.257944
	7.55413	0.205907
	7.574	0.199592
	7.56124	0.165017
	7.54761	0.183029
	7.57364	0.231645
	7.56476	0.195001
	7.5686	0.136232
	7.50987	0.160833
	7.50426	0.129714
	7.41601	0.0572721
	7.40416	0.0634917
	7.40473	0.110317
	7.4089	0.0604981
	7.45066	0.0741121
	7.48953	0.0871531
	7.5138	0.137858
	7.49733	0.0616489
	7.53008	0.106213
	7.56747	0.119309
	7.57485	0.0862979
	7.60456	0.146479
	7.63807	0.144836
	7.63922	0.184852
	7.67446	0.12487
	7.70774	0.178524
	7.73695	0.194997
	7.76292	0.197059
	7.78912	0.208006
	7.80234	0.167683
	7.80579	0.189841
	7.8027	0.177912
	7.77694	0.201577
	7.7606	0.21039
	7.73925	0.169186
	7.80497	0.148566
	7.77934	0.140197
	7.80249	0.209693
	7.78788	0.171478
	7.76653	0.216621
	7.8085	0.128203
	7.79932	0.151275
	7.7983	0.148001
	7.81779	0.189222
	7.82762	0.17255
	7.85755	0.216284
	7.86307	0.161715
	7.82348	0.132755
	7.84243	0.164267
	7.85959	0.163703
	7.87273	0.14257
	7.87736	0.128526
	7.86107	0.166538
	7.85057	0.106301
	7.89649	0.151
	7.9366	0.0980879
	7.92477	0.0981755
	7.92152	0.141572
	7.90368	0.148091
	7.87412	0.0818149
	7.91923	0.067101
	7.95373	0.13813
	7.97956	0.116436
	7.95525	0.0874553
	7.95861	0.102711
	8.00977	0.0780204
	8.02882	0.0824301
	8.00898	0.12246
	8.05994	0.133661
	8.04303	0.0631046
	8.04745	0.133289
	8.02574	0.0574292
	7.99987	-0.0082775
	8.07895	0.09269
	8.08687	0.0173401
	8.10566	0.0920337
	8.13044	0.0481931
	8.11118	0.0489442
	8.16216	0.0255226
	8.16024	0.0471365
	8.18129	0.0630287
	8.17264	0.0530038
	8.17337	0.0398581
	8.17345	0.0382376
	8.26286	0.0974389
	8.30174	0.099574
	8.37891	0.125583
	8.44466	0.113769
	8.48646	0.216354
	8.53049	0.221195
	8.57722	0.191725
	8.56877	0.245927
	8.6104	0.197161
	8.66129	0.194237
	8.65192	0.204878
	8.65882	0.215716
	8.66358	0.154855
	8.67851	0.1978
	8.70579	0.176061
	8.77471	0.167648
	8.74608	0.224739
	8.74812	0.182121
	8.79829	0.126237
	8.82533	0.163608
	8.80269	0.166054
	8.79932	0.14512
	8.85484	0.192029
	8.91058	0.217153
	8.93386	0.206255
	8.91845	0.14103
	8.97956	0.233817
	9.04601	0.262632
	9.11677	0.285424
	9.13975	0.270707
	9.18509	0.282101
	9.17395	0.285307
	9.1923	0.321378
	9.19187	0.32385
	9.19778	0.308339
	9.23633	0.298481
	9.22038	0.286469
	9.27548	0.284934
	9.28709	0.30825
	9.33758	0.261188
	9.368	0.265292
	9.37599	0.291859
	9.44048	0.284209
	9.45613	0.315164
	9.49465	0.286127
	9.51421	0.253946
	9.54818	0.25849
	9.58938	0.273279
	9.62015	0.251416
	9.66482	0.299737
	9.65867	0.282186
	9.68337	0.257093
	9.70308	0.269966
	9.68173	0.28166
	9.70017	0.266446
	9.74789	0.262765
	9.7965	0.281094
	9.75674	0.268394
	9.80211	0.239759
	9.81262	0.313614
	9.84291	0.265042
	9.87559	0.284268
	9.91543	0.32756
	9.95106	0.261292
	9.94736	0.272787
	9.9481	0.261743
	9.99562	0.319262
	10.0314	0.374103
	10.072	0.332722
	10.0461	0.332072
	10.0453	0.303872
	10.0285	0.305877
	9.99217	0.27682
	10.0505	0.254014
	10.0574	0.246494
	10.0914	0.312485
	10.1101	0.246829
	10.1327	0.245499
	10.1671	0.26813
	10.1358	0.278999
	10.1256	0.201442
	10.1831	0.23439
	10.2365	0.296636
	10.2975	0.249019
	10.3082	0.320482
	10.3511	0.282971
	10.3469	0.279246
	10.3793	0.291759
	10.3739	0.293824
	10.3825	0.267217
	10.3977	0.25584
	10.454	0.296518
	10.4541	0.22322
	10.4672	0.222683
	10.4708	0.28587
	10.4629	0.266464
	10.4699	0.266674
	10.4393	0.213201
	10.4802	0.257367
	10.4699	0.216348
	10.4581	0.190239
	10.5309	0.150786
	10.508	0.172053
	10.4718	0.164225
	10.4859	0.131676
	10.5374	0.135209
	10.523	0.190656
	10.5181	0.190936
	10.5341	0.21006
	10.502	0.14518
	10.4302	0.0879175
	10.4485	0.179768
	10.4482	0.161194
	10.4951	0.124057
	10.5153	0.172806
	10.5226	0.130844
	10.6056	0.103745
	10.6124	0.16043
	10.6542	0.215502
	10.6727	0.185664
	10.7116	0.197676
	10.6779	0.273085
	10.7097	0.230827
	10.7847	0.236321
	10.8095	0.241408
	10.7735	0.18773
	10.7768	0.216707
	10.7523	0.204662
	10.7923	0.200643
	10.8148	0.25914
	10.8759	0.183751
	10.8988	0.273714
	10.918	0.228788
	10.8423	0.212741
	10.8503	0.182111
	10.8971	0.168849
	10.9529	0.148075
	10.9314	0.164832
	10.9675	0.211008
	10.9902	0.151033
	10.9807	0.159928
	10.961	0.171686
	10.999	0.20195
	11.034	0.218781
	11.0526	0.247463
	11.0941	0.219107
	11.1554	0.206186
	11.1869	0.294643
	11.2185	0.297081
	11.2058	0.255161
	11.2309	0.28952
	11.2536	0.284771
	11.2782	0.301747
	11.237	0.249038
	11.2873	0.267767
	11.3396	0.257179
	11.374	0.228834
	11.394	0.228986
	11.4437	0.255864
	11.4367	0.238849
	11.4495	0.26405
	11.4652	0.289822
	11.4793	0.303007
	11.4455	0.272299
	11.5027	0.295043
	11.5347	0.264292
	11.5495	0.294661
	11.5487	0.277968
	11.5805	0.28373
	11.5421	0.250792
	11.5761	0.334213
	11.6574	0.31193
	11.635	0.308741
	11.6802	0.304693
	11.6844	0.229295
	11.7066	0.274168
	11.7305	0.249234
	11.7363	0.230902
	11.7465	0.254847
	11.7119	0.272672
	11.7932	0.252932
	11.8066	0.235937
	11.8057	0.228729
	11.8629	0.238369
	11.8553	0.2056
	11.8916	0.287288
	11.9029	0.258453
	11.937	0.256491
	11.9659	0.245448
	11.9724	0.241062
	11.9711	0.222254
	11.9773	0.225586
	11.9664	0.223824
	11.9868	0.179057
	12.016	0.204311
	11.9808	0.208952
	11.9734	0.168415
	12.0051	0.197505
	12.0004	0.178669
	12.0117	0.187024
	12.0475	0.205143
	12.04	0.168454
	12.0149	0.162096
	12.0647	0.180847
	12.1194	0.178092
	12.1392	0.244929
	12.1649	0.160932
	12.2085	0.245355
	12.2777	0.280757
	12.3079	0.227336
	12.3121	0.23034
	12.3935	0.22548
	12.4784	0.327706
	12.472	0.295335
	12.5152	0.318499
	12.5133	0.274427
	12.5284	0.2569
	12.5773	0.310691
	12.6066	0.315328
	12.6343	0.326742
	12.6586	0.355022
	12.6867	0.372994
	12.7474	0.371385
	12.8013	0.423874
	12.8181	0.420069
	12.8339	0.411797
	12.8389	0.401083
	12.8586	0.48037
	12.8328	0.40267
	12.8515	0.425657
	12.8696	0.415393
	12.9228	0.436622
	12.9397	0.448575
	12.9268	0.392283
	12.9346	0.401086
	12.9559	0.406829
	12.9716	0.481368
	12.941	0.439133
	12.9328	0.392528
	12.9153	0.381259
	12.9139	0.392322
	12.9309	0.366216
	12.9622	0.397113
	12.9206	0.381497
	12.9186	0.360917
	12.9171	0.315175
	12.9285	0.386894
	12.9289	0.355555
	12.9637	0.360077
	12.9626	0.348751
	12.9984	0.387404
	13.0029	0.365507
	12.9589	0.360329
	12.9529	0.326344
	12.9585	0.31488
	12.9774	0.364818
	12.9583	0.312417
	12.9577	0.353263
	12.9774	0.339974
	13.0528	0.383491
	12.9607	0.301635
	12.9388	0.282684
	12.8622	0.236822
	12.8305	0.19966
	12.8201	0.201633
	12.8492	0.241478
	12.8302	0.191395
	12.8764	0.22151
	12.7942	0.153176
	12.829	0.23351
	12.8455	0.203331
	12.8156	0.194073
	12.8018	0.166459
	12.8383	0.169252
	12.8046	0.177488
	12.7973	0.127628
	12.7824	0.176431
	12.7235	0.126179
	12.7394	0.0920884
	12.8061	0.152915
	12.8467	0.11523
	12.7891	0.13202
	12.776	0.122244
	12.7617	0.128431
	12.7642	0.107333
	12.7348	0.0690695
	12.7178	0.0554165
	12.7801	0.0908726
	12.8064	0.088045
	12.809	0.104134
	12.8328	0.129952
	12.8288	0.159112
	12.843	0.208001
	12.8323	0.166457
	12.8204	0.198073
	12.9131	0.248757
	12.9013	0.202102
	12.9932	0.239364
	13.0137	0.257125
	13.0001	0.275732
	13.0454	0.281776
	13.0496	0.271123
	13.0916	0.280967
	13.1218	0.33771
	13.1206	0.281101
	13.1071	0.295521
	13.1069	0.274148
	13.1278	0.278535
	13.1589	0.309262
	13.1831	0.278043
	13.2015	0.259798
	13.2265	0.28887
	13.2448	0.232611
	13.2448	0.289117
	13.2285	0.219818
	13.2227	0.284939
	13.2352	0.230297
	13.2627	0.223293
	13.2817	0.264923
	13.2449	0.266989
	13.2055	0.211842
	13.273	0.197279
	13.3019	0.265131
	13.2706	0.244867
	13.3558	0.252592
	13.3855	0.244558
	13.3695	0.334613
	13.3425	0.244795
	13.3343	0.266681
	13.4057	0.294455
	13.3807	0.291069
	13.4278	0.282119
	13.4594	0.297509
	13.4697	0.366597
	13.4574	0.272288
	13.4471	0.293614
	13.5012	0.335367
	13.5084	0.308693
	13.5372	0.312859
	13.5411	0.278525
	13.5184	0.290711
	13.5514	0.355712
	13.5245	0.27136
	13.5058	0.242196
	13.4915	0.220021
	13.5071	0.176802
	13.513	0.21244
	13.5206	0.170534
	13.5009	0.172378
	13.515	0.173694
	13.4919	0.170424
	13.5475	0.15483
	13.5588	0.196027
	13.5827	0.15592
	13.5741	0.189584
	13.5718	0.157435
	13.5633	0.133417
	13.5551	0.194027
	13.5387	0.167896
	13.5718	0.177993
	13.5854	0.174786
	13.6285	0.181602
	13.5957	0.173879
	13.5832	0.213294
	13.5981	0.168306
[truncated: 1,502 more rows]

## Sheet: Figure 5
Figure 5c
	Vehicle
	1 h	0.06	0.14	0.15	0.16	0.24	0.225	0.25	0.145	0.025
	2 h	0.12	0.35	0.16	0.19	0.41	0.325	0.315	0.215	0.08
	4 h	0.26	0.57	0.51	0.42	0.95	0.68	0.535	0.485	0.26
	6 h	0.66	0.6	0.53	0.67	1.15	0.855	0.635	0.55	0.51
	8 h	1.1	0.64	0.64	0.68	1.38	0.94	0.89	0.67	0.6
	J60
	1 h	0	0	0.07	0	0.01	0	0	0.01	0
	2 h	0.08	0.07	0.09	0.08	0.06	0.09	0.01	0.05	0.02
	4 h	0.09	0.12	0.21	0.08	0.09	0.09	0.06	0.05	0.02
	6 h	0.15	0.16	0.28	0.1	0.13	0.14	0.06	0.11	0.06
	8 h	0.15	0.22	0.51	0.15	0.15	0.17	0.27	0.25	0.06
Figure 5d
	Vehicle
	1 h	0.6	0.76	0.6	0.44	0.54	0.51	0.57	0.36	0.2
	2 h	0.88	1.11	0.96	0.83	0.63	0.89	1.02	0.57	0.78
	4 h	1.29	1.85	1.8	1.3	1.82	1.29	1.34	1.15	2.11
	6 h	1.8	2.37	2.19	1.42	2.5	1.52	1.8	1.78	2.39
	8 h	2.04	2.71	2.38	1.95	2.99	1.77	2.27	2.12	3.61
	J60
	1 h	0.49	0.26	0.24	0.05	0.48	0.68	0.73	0.56
	2 h	1.03	0.84	0.26	0.06	0.53	0.81	1.02	0.61
	4 h	1.29	1.02	0.67	0.36	0.63	1.02	1.14	1.1
	6 h	1.77	1.52	0.75	0.39	0.66	1.48	1.42	1.96
	8 h	2.72	2.27	1.5	1.32	1.08	1.94	2.27	2.17
Figure 5e
	Vehicle
	1 h	0.67	0.59	0.73	0.8	0.62	0.23	0.31	0.65
	2 h	1.27	0.93	0.85	0.86	0.71	0.43	0.7	1.16
	4 h	1.39	1.66	1.48	0.98	1.24	0.9	1.35	1.93
	6 h	1.81	1.89	2.05	1.18	1.57	0.93	1.4	2.08
	8 h	2.34	2.56	2.53	1.82	1.72	1.05	1.9	2.51
	J60
	1 h	0.88	0.6	0.61	0.47	0.57	0.49	0.31	0.62
	2 h	1.19	0.97	0.76	0.76	0.75	0.62	0.51	1.13
	4 h	1.37	1.89	1.33	1.28	1.16	0.76	0.75	1.65
	6 h	2.08	2.43	1.81	1.65	1.33	1	0.79	1.81
	8 h	2.7	2.97	2.3	2.32	1.57	1.3	1.22	2.65
Figure 5f
	Vehicle
	1 h	0.095	0.045	0.195	0.075	0.06	0.03	0.03
	2 h	0.2	0.225	0.39	0.215	0.21	0.35	0.14
	4 h	0.345	0.39	0.82	0.505	0.33	0.79	0.2
	6 h	0.44	0.565	0.935	0.815	0.7	1.01	0.51
	8 h	0.485	0.88	1.25	1.005	1.08	1.17	1.07
	J60
	1 h	0	0.16	0	0	0.18	0	0
	2 h	0.26	0.26	0.31	0.1	0.2	0.03	0.05
	4 h	0.36	0.66	0.5	0.23	0.23	0.16	0.13
	6 h	0.62	0.81	0.5	0.52	0.52	0.61	0.38
	8 h	0.97	1.24	0.64	1.41	0.8	0.87	0.66
Figure 5g
	Vehicle
	1 h	0.59	0.52	0.38	0.33	0.22	0.38	0.19	0.19	0.47	0.24
	2 h	0.59	0.53	0.4	0.58	0.59	1	0.33	0.75	0.73	0.93
	4 h	1.63	1.82	1.1	1.95	1.68	1.24	0.71	0.9	1.51	1.45
	6 h	1.88	2.39	1.52	2.41	2.34	1.6	1.74	1.37	2.29	1.62
	8 h	2.39	2.64	2.13	2.95	2.98	1.88	2.59	1.77	3.13	1.87
	J60
	1 h	1.15	0.71	0.41	0.66	0.8	0.38	1.11	0.56	0.92	0.75
	2 h	2.06	1.32	1.03	1.28	1.85	0.88	1.24	1.22	1.26	1.72
	4 h	2.9	1.96	1.67	2.54	3.42	1.92	2.21	1.64	1.72	2.18
	6 h	3.39	2.39	2.33	3.92	4.34	1.92	2.77	1.95	2	2.65
	8 h	5.04	3.1	2.79	4.46	4.56	2.82	3.34	3.03	2.48	3

## Sheet: Figure 6
Figure 6h
	Vehicle
	1 h	0.3	0.115	0.38	0.135	0.26	0.16
	2 h	0.58	0.35	0.425	0.455	0.345	0.345
	3 h	0.7	0.525	0.815	0.85	0.865	0.525
	4 h	1.125	0.795	1.35	1.5	1.015	0.74
	J60
	1 h	0.22	0.06	0.345	0.1	0.015	0.135
	2 h	0.43	0.185	0.42	0.11	0.035	0.155
	3 h	0.53	0.325	0.575	0.42	0.165	0.225
	4 h	0.79	0.635	1.095	0.82	0.48	0.575
Figure 6i
	Vehicle
	1 h	0.14	0.17	0.2	0.61	0.11	0.23	0.24
	2 h	0.23	0.21	0.475	0.955	0.205	0.38	0.265
	3 h	0.495	0.37	0.645	1.2	0.23	0.875	0.295
	4 h	0.97	0.865	0.92	1.42	0.54	1.2	0.535
	J60
	1 h	0.07	0.04	0.27	0.185	0.11	0.55	0.065
	2 h	0.095	0.04	0.395	0.285	0.17	0.935	0.075
	3 h	0.155	0.145	0.57	0.56	0.33	1.32	0.205
	4 h	0.595	0.45	0.885	0.865	0.45	1.85	0.47
Figure 6k
	Vehicle
	1 h	0.65	0.33	0.37	0.18	0.22	0.33
	2 h	1.01	0.47	0.38	0.25	0.28	0.77
	3 h	1.32	1	0.43	0.57	0.28	1.39
	4 h	1.86	1.61	0.46	0.6	0.33	1.89
	J60
	1 h	0.13	0.11	0.2	0.26	0.18	0.12
	2 h	0.34	0.11	0.3	0.28	0.4	0.12
	3 h	0.5	0.14	0.33	0.28	0.43	0.34
	4 h	1.04	0.35	0.56	0.31	0.69	0.87
Figure 6l
	Vehicle
	1 h	0.49	0.34	0.61	0.83	0.46	0.49	0.25
	2 h	1.02	0.37	0.71	1.01	0.5	0.49	0.3
	3 h	1.71	0.4	1.11	1.4	0.56	0.53	0.31
	4 h	1.99	0.45	1.53	2.1	0.58	0.81	0.59
	J60
	1 h	0.27	0.47	0.46	0.12	0.34
	2 h	0.69	0.56	0.92	0.23	0.34
	3 h	1.09	0.74	1.25	0.45	0.61
	4 h	1.83	1.16	1.72	0.67	0.94

## Sheet: Figure 7
Figure 7b
	IP J60 / SF1 mCherry	32.2	15.5	82.6	49.7	32.4	39.4	29.7	74.2	54.4	59.9	41.6	85.3	42.7	48	36.5	63.1
	IP J60 / SF1 hM3Dq	11.6	62.5	72.2	30.3	86	20.9	31.3	61.8	66.1	63.3	58.8	64.5	55.2	36.6	51.4
	Intra-PVT J60/SF1 hM3Dq	34.1	62.1	65.2	47.4	35.1	70.5	60.3	49.3	41.2	30.1	29.9	39.5	15.1	40.9
Figure 7c
	IP J60 / SF1 mCherry	23.914	12.199	16.92	20.069	17.756	20.861	24.47	18.952	26.526	16.008	20.3	16.58	14.259	14.259	13.637	20.107
	IP J60 / SF1 hM3Dq	10.632	12.022	20.479	13.669	15.433	16.417	16.101	12.754	13.811	18.944	23.841	18.678	25.413	14.335	24.779
	Intra-PVT J60/SF1 hM3Dq	17.272	28.023	16.188	19.996	19.386	34.145	22.128	22.632	25.849	14.185	27.525	22.338	28.491	18.113
Figure 7d
	IP J60 / SF1 mCherry	0.04	0.02	0.028	0.033	0.03	0.035	0.041	0.032	0.044	0.027	0.034	0.028	0.024	0.024	0.023	0.034
	IP J60 / SF1 hM3Dq	0.018	0.02	0.034	0.023	0.026	0.027	0.027	0.021	0.023	0.032	0.04	0.031	0.042	0.024	0.041
	Intra-PVT J60/SF1 hM3Dq	0.029	0.047	0.027	0.033	0.032	0.057	0.037	0.038	0.043	0.024	0.046	0.037	0.047	0.03
Figure 7e
	IP J60 / SF1 mCherry	9.07418	6.50873	20.0768	16.797	9.79387	11.7204	9.93053	19.0956	13.0777	15.6921	11.2217	20.3559	10.0007	15.0782	13.2581	15.4175
	IP J60 / SF1 hM3Dq	6.56509	13.7664	14.615	9.63494	16.9248	10.6353	11.2974	14.6699	15.5818	14.8385	14.0556	14.6429	15.5393	12.8008	16.1104
	Intra-PVT J60/SF1 hM3Dq	14.0458	18.5491	18.6496	13.6027	11.0492	15.4166	15.4646	15.7211	10.4453	13.5707	8.61035	9.99642	10.1927	7.21029

## Sheet: Figure 8
Figure 8a
	Saline
		Pre	0.919118	0.777778	0.748344	0.851852	0.972222	0.556962
		Post	0.756757	0.962025	0.43662	0.909091	0.931818	0.702128
	LiCL
		Pre	0.857143	0.571429	1	0.842466	0.540541	0.902439
		Post	0.380952	0.310345	0.308824	0.2	0.157895	0
Figure 8b	SF1 hM3D	Pre	0.908046	0.930556	0.583333	0.703125	0.978723	0.810345	0.978571	0.87037	0.855204	0.687075	0.709091	0.843137	0.700787	0.660232
		Post	0.775701	0.271186	0.488372	0.253968	0.518072	0.519231	0.518072	0.519231	0.680135	0.658228	0.746835	0.584158	0.253731	0.601942
Figure 8c	SF1 mCherry	Pre	0.59633	0.676923	0.639535	0.742857	0.530864	0.769231	0.868421	0.622222	0.846154	0.861111
		Post	0.760976	0.431579	0.471429	0.515152	0.721739	0.87931	0.703704	0.60241	0.607595	0.584615
Figure 8d	SF1 hM3Dq / PVT hM4Di	Pre	0.709091	0.843137	0.700787	0.660232	0.66	0.754717	0.625	0.635294	0.868421	0.865385
		Post	0.746835	0.584158	0.253731	0.601942	0.844444	0.614035	0.712	0.666667	0.347368	0.736842
Figure 8e	PVT hM3Dq	Pre	0.761468	0.795455	0.695652	0.687075	0.777778	0.663462	0.816667	0.849057	0.595238	0.723404	0.676768	0.944444	0.6875	0.533333
		Post	0.355556	0.36	0.695652	0.658228	0.288462	0.645161	0.355556	0.36	0.695652	0.658228	0.290909	0.426966	0.383562	0.076923
Figure 8f	PVT mCherry	Pre	0.787879	0.747253	0.723404	0.709677	0.723214	0.707692	0.8125	0.693548
		Post	0.55	0.578947	0.5	0.777778	0.719577	0.725352	0.54386	0.858209

## Sheet: Figure 9
Figure 9a																			Figure 9a
SF1 mCherry																			SF1 hM3Dq
0	173	199	210	247	210	198	212	168	187	167	158	191	173	144					0	188	201	181	209	219	192	185	160	167	165	160	203	156	136	143
30 min	163	152	180	211	162	151	176	202	186	192	142	200	166	127					30 min	184	218	208	223	178	170	189	208	177	161	218	231	214	155	139
60 min	166	159	170	217	175	143	160	207	189	240	163	205	163	134					60 min	172	169	179	202	225	165	216	198	171	160	214	292	211	152	134
90 min	160	129	160	207	182	178	158	171	181	233	163	182	174	145					90 min	167	190	164	174	198	195	187	177	184	185	254	288	246	161	153
120 min	165	169	181	205	176	200	144	158	192	225	148	207	176	159					120 min	184	206	181	168	201	184	182	184	190	188	234	291	216	153	177
Figure 9b																			Figure 9b
SF1 mCherry																			SF1 hM3Dq
0	151	142	184	148	183	130	148												0	139	183	198	166	191	191
30 min	94	87	118	89	106	73	96												30 min	77	107	110	87	121	116
60 min	94	64	108	122	75	76	89												60 min	100	84	140	68	140	86
90 min	93	131	108	105	68	81	107												90 min	81	168	194	125	167	183
120 min	181	228	150	216	142	157	137												120 min	149	207	221	168	189	198
Figure 9c																			Figure 9c
SF1 mCherry																			SF1 hM3Dq
0	180	128	108	189	105	119													0	137	139	132	182	111	145	160	181
30 min	207	178	263	206	148	179													30 min	342	204	270	341	202	224	243	388
60 min	165	132	149	149	121	127													60 min	178	184	189	228	143	134	164	287
90 min	148	117	122	126	120	123													90 min	190	146	159	122	133	147	146	217
120 min	155	130	115	124	151	108													120 min	140	117	133	153	136	118	123	173
Figure 9d									Figure 9d										Figure 9d									Figure 9d
SF1 hM3D/PVT EGFP/J60									SF1 hM3D/PVT hM4Di/J60										SF1 hM3D/PVT EGFP/vehicle									SF1 hM3D/PVT hM4Di/J60
0	155	196	250	182	160	178			0	224	152	192	191	197	173	169			0	196	184	251	210	155				0	196	181	215	220	169
30 min	192	216	262	215	172	203			30 min	202	210	202	185	231	187	161			30 min	184	165	230	202	179				30 min	203	153	226	178	174
60 min	203	208	273	189	167	222			60 min	192	216	193	180	225	182	154			60 min	164	183	198	212	159				60 min	181	150	226	191	188
90 min	176	260	255	181	165	217			90 min	187	222	170	170	208	172	149			90 min	177	190	214	204	178				90 min	216	149	228	170	199
120 min	205	223	272	162	151	197			120 min	176	192	186	187	200	157	163			120 min	197	179	200	202	178				120 min	163	133	199	198	187
Figure 9e									Figure 9e										Figure 9e									Figure 9e
SF1 hM3D/PVT EGFP/J60									SF1 hM3D/PVT hM4Di/J60										SF1 hM3D/PVT EGFP/vehicle									SF1 hM3D/PVT hM4Di/J60
0	219	185	184	186	167	173			0	217	164	172	210	172	204	152			0	154	181	215	168	174	199			0	187	164	192	162	214	164	177
30 min	88	112	88	59	68	63			30 min	107	81	69	47	49	49	108			30 min	88	101	103	88	80	119			30 min	109	96	111	76	96	91	102
60 min	81	114	81	154	124	200			60 min	98	198	72	166	89	82	141			60 min	96	86	96	100	74	106			60 min	75	99	93	84	91	95	112
90 min	95	121	87	162	169	177			90 min	131	187	96	221	124	117	142			90 min	122	98	103	119	100	119			90 min	82	107	92	142	155	148	147
120 min	114	178	149	142	173	155			120 min	115	171	189	191	139	129	122			120 min	170	151	127	139	148	167			120 min	90	150	113	173	190	174	161
Figure 9f									Figure 9f										Figure 9f									Figure 9f
SF1 hM3D/PVT EGFP/J60									SF1 hM3D/PVT hM4Di/J60										SF1 hM3D/PVT EGFP/vehicle									SF1 hM3D/PVT hM4Di/J60
0	157	174	171	184	120	126			0	115	187	176	140	139	159	128			0	160	145	171	149	145	144			0	156	159	161	187	171	151	185
30 min	406	362	364	237	284	183			30 min	196	337	438	251	251	224	205			30 min	344	274	364	307	235	204			30 min	325	243	272	280	310	211	208
60 min	286	253	252	183	193	176			60 min	150	274	230	213	193	193	174			60 min	245	202	260	241	194	168			60 min	232	202	205	203	242	189	193
90 min	253	248	217	181	190	166			90 min	156	224	219	193	145	184	157			90 min	196	173	214	205	180	150			90 min	187	159	183	189	197	179	170
120 min	213	194	231	181	189	143			120 min	124	208	205	166	157	162	158			120 min	212	169	184	181	181	170			120 min	179	196	182	186	172	157	178

## Sheet: Figure 10
Figure 10a
	Vehicle											J60
	hr post ip injections											hr post ip injections
	-1	4430	4127	3488	4155	5650	4989					-1	3029	4208	3858	4188	3807	3545
		3360	3559	3571	4134	5399	4068						3140	3573	4256	4179	5823	3208
		3436	4224	3460	4066	4515	3220						3247	3952	3814	4059	5420	3245
	0 h	3313	4111	3621	3558	4021	3834					0 h	3160	3899	3727	5090	3840	3891
		3225	4331	3538	5361	4222	4271						4349	3893	4373	5975	5253	5578
		3916	4166	4176	5042	3854	3423						3806	3842	5196	6058	5260	5869
	1 h	4392	3967	3732	4252	3890	3643					1 h	3473	3451	5526	6166	5199	5492
		3217	3819	3499	4274	5319	3293						3685	3590	5505	6065	4898	5100
		3420	4045	3423	5153	5340	3688						3828	4465	5112	5368	4841	5107
	2 h	3314	3804	3542	4297	3985	3218					2 h	3687	2519	4870	5002	4736	4504
		3394	4137	3187	4408	3948	3495						3269	2175	4850	5816	4677	4915
		3212	4227	4289	3896	3568	3584						3141	2443	4846	4607	4718	4679
	3 h	3327	5451	3655	4072	5184	5305					3 h	3094	3574	4631	5313	4378	4147
		5030	5350	3513	3779	5536	4996						4658	5175	4887	4763	5113	4212
		4643	3937	3427	5675	4579	3784						4607	4863	4790	4167	4428	4183
	4 h	3469	4199	3040	5210	3786	3206					4 h	3737	4757	4647	4127	4210	4042
		3319	3527	3619	5008	4343	3453						3215	4707	4223	3842	5087	4070
		3239	3854	3907	4170	3730	3525						2966	4337	4479	4045	5736	4316
	5 h	3338	3972	4809	4090	3735	3589					5 h	3386	4671	4691	4044	4709	3814
Figure 10b
	Vehicle											J60
	hr post ip injections											hr post ip injections
	-1	2963	2923	2930	3093	4756	4794					-1	2312	3669	2938	3442	3054	3052
		2857	3488	2785	3026	4717	3934						2421	3095	3501	3412	4943	2731
		2733	3287	2955	3022	3823	2998						2457	3413	3274	3261	4959	2703
	0 h	2605	3524	2836	2794	3148	3269					0 h	2398	3386	3022	4161	3262	3220
		3145	3172	3301	4076	3387	3772						3474	3334	3588	4541	4269	4304
		3697	3087	3014	3837	2964	2856						3120	3079	3911	4553	4165	4472
	1 h	2595	2936	2644	3220	2940	2884					1 h	2709	2712	4146	4549	4072	4150
		2610	3032	2564	3172	4497	2569						2803	2733	4114	4495	3833	3826
		2489	2853	2581	4267	4531	2888						2860	3252	3785	3978	3859	3824
	2 h	2513	3018	2329	3552	3352	2491					2 h	2788	1798	3645	3733	3687	3382
		2396	3203	3371	3648	3198	2692						2457	1509	3594	4430	3661	3770
		2494	4302	3016	3179	2866	2703						2395	1730	3614	3472	3704	3590
	3 h	4085	4548	2767	3291	4343	4331					3 h	2334	2563	3406	4103	3311	3109
		3886	3326	2679	3000	4940	4317						3652	3686	3644	3553	3983	3150
		2924	3537	2413	4622	4237	3216						3806	3526	3598	3076	3553	3102
	4 h	2646	2991	2849	4486	3175	2523					4 h	3069	3443	3439	3069	3274	2999
		2497	3189	3142	4051	3635	2750						2434	3376	3075	2820	4013	3026
		2505	3170	4023	3235	3288	2695						2247	3178	3257	2964	4456	3318
	5 h	2503	3167	3470	3162	3192	2827					5 h	2583	3401	3451	2945	3825	2813
Figure 10c
	Vehicle											J60
	hr post ip injections											hr post ip injections
	-1	20552.3	19346.8	16917	19663	27415	24939.4					-1	14404.7	20574.3	18338.8	20218.5	18287	17284.7
		16338.7	17874.9	17055.3	19500.3	26409.2	20366.2						14962.5	17444.5	20550.6	20147.2	28305.4	15603.6
		16476.1	20165.1	16841	19235.9	21935.3	15978.1						15415.1	19282.2	18584.5	19503.4	26787.2	15710.3
	0 h	15849.2	20025.6	17308.8	17016.7	19219.3	18654.7					0 h	15010.5	19046.8	17942.3	24545.6	18669	18811.9
		16178.1	20431.8	17564.5	25475.1	20280.5	20941.5						20872.3	18959.8	21104.2	28390.6	25300.6	26583.9
		19494.5	19697.5	19645.8	23963.6	18355.5	16577.9						18364.4	18451.3	24642.4	28722.1	25199.3	27901.1
	1 h	19954.3	18752.3	17496.1	20189.5	18463.4	17451.9					1 h	16587.8	16507.5	26190.9	29129.3	24852	26066.1
		15489	18305.7	16508.5	20214.3	25833.1	15728.5						17512.5	17063.8	26071.4	28677.4	23409.2	24171.4
		16114.7	18947.8	16239.4	24916.5	25955.1	17628.5						18128.3	21041.7	24166.7	25381.2	23223.7	24195.7
	2 h	15739.7	18231.2	16383.3	20769.9	19333.1	15346.3					2 h	17501.6	11825.8	23070.9	23683	22611.3	21350.5
		15901	19729.7	16311.3	21311.6	19002.3	16650.8						15499.1	10157.4	22931.8	27647.2	22354.1	23396.5
		15327.1	21426	20079.5	18780.5	17143.5	17003.9						14934.3	11452.1	22941.2	21854.3	22563.5	22274.3
	3 h	17724.5	26399.6	17353.7	19590	25128.4	25575.3					3 h	14679.9	16793.4	21864.7	25325.2	20782.3	19652.1
		23978.2	24509.9	16703.5	18113.7	27206.5	24379						22270.5	24285.3	23134.6	22549.3	24414.3	19950.6
		21317.1	19377.6	16047.8	27345.5	22689.2	18398.6						22265.5	22897.7	22707.8	19687.8	21271	19780.9
	4 h	16494.9	19705.3	15107.8	25403.6	18355.8	15339.9					4 h	18038.3	22391	21966.4	19526.6	20095.7	19116
		15739.1	17384.7	17677.9	24097.3	21047.6	16561.9						15264.7	22117.8	19900.3	18132.5	24352	19256.1
		15443.7	18609.1	19861.4	19895	18281.2	16769						14084.3	20462.1	21101.2	19084.4	27373.9	20554.3
	5 h	15819	19055.7	22622.7	19499.9	18182.1	17175.7					5 h	16100.6	22011.2	22149	19057.2	22678.1	18017
Figure 10d
	Vehicle											J60
	hr post ip injections											hr post ip injections
	-1	0.3	0.4	0.3	0.4	0.5	0.5					-1	0.3	0.4	0.3	0.4	0.3	0.3
		0.3	0.4	0.3	0.4	0.4	0.4						0.3	0.4	0.4	0.4	0.5	0.3
		0.3	0.4	0.3	0.4	0.4	0.3						0.3	0.4	0.3	0.4	0.4	0.3
	0 h	0.3	0.4	0.3	0.3	0.3	0.3					0 h	0.3	0.4	0.3	0.5	0.3	0.3
		0.4	0.4	0.4	0.5	0.3	0.4						0.4	0.4	0.4	0.5	0.4	0.5
		0.4	0.4	0.3	0.5	0.3	0.3						0.4	0.4	0.5	0.6	0.4	0.5
	1 h	0.3	0.4	0.3	0.4	0.3	0.3					1 h	0.3	0.3	0.5	0.6	0.4	0.5
		0.3	0.4	0.3	0.4	0.4	0.3						0.4	0.4	0.5	0.6	0.4	0.4
		0.3	0.4	0.3	0.5	0.4	0.3						0.4	0.4	0.5	0.5	0.4	0.4
	2 h	0.3	0.4	0.3	0.4	0.3	0.3					2 h	0.4	0.2	0.4	0.5	0.4	0.4
		0.3	0.4	0.4	0.4	0.3	0.3						0.3	0.2	0.4	0.5	0.4	0.4
		0.3	0.5	0.3	0.4	0.3	0.3						0.3	0.2	0.4	0.4	0.4	0.4
	3 h	0.5	0.5	0.3	0.4	0.4	0.5					3 h	0.3	0.4	0.4	0.5	0.3	0.4
		0.5	0.4	0.3	0.3	0.5	0.4						0.4	0.5	0.4	0.4	0.4	0.4
		0.3	0.4	0.3	0.5	0.4	0.3						0.4	0.5	0.4	0.4	0.4	0.4
	4 h	0.3	0.4	0.3	0.5	0.3	0.3					4 h	0.4	0.5	0.4	0.4	0.3	0.3
		0.3	0.4	0.4	0.5	0.3	0.3						0.3	0.5	0.4	0.3	0.4	0.3
		0.3	0.4	0.4	0.4	0.3	0.3						0.3	0.4	0.4	0.4	0.5	0.4
	5 h	0.3	0.4	0.4	0.4	0.3	0.3					5 h	0.3	0.5	0.4	0.4	0.4	0.3
Figure 10e
	Vehicle											J60
	hr post ip injections											hr post ip injections
	-1	427	9	4	38	827	745					-1	2	6	21	6	10	9
		9	16	9	21	1455	58						2	0	170	32	1267	1
		14	22	18	17	102	0						5	7	190	15	780	1
	0 h	6	40	13	190	526	282					0 h	2	2	31	17	312	287
		393	163	440	144	182	222						75	9	20	288	131	70
		274	35	255	117	2	6						919	167	489	54	7	13
	1 h	15	17	10	12	0	0					1 h	112	13	28	189	9	10
		8	11	6	2	346	0						3	18	73	176	5	12
		1	0	9	224	687	1						10	23	29	15	4	2
	2 h	13	7	0	4	9	0					2 h	11	32	49	42	2	0
		5	41	194	26	10	0						10	2	20	274	23	65
		2	340	33	10	2	0						5	0	45	9	8	202
	3 h	744	942	5	20	337	573					3 h	12	0	46	493	1	8
		911	30	0	3	1270	826						406	5	32	279	486	0
		296	15	4	304	257	40						1633	39	21	1	10	3
	4 h	3	9	4	576	15	12					4 h	139	21	22	3	1	0
		6	4	15	165	166	7						0	155	15	2	18	0
		11	16	598	20	11	4						10	23	21	15	927	46
	5 h	6	18	95	17	1	9					5 h	12	114	27	6	18	0
Figure 10f
	Vehicle											J60
	hr post ip injections											hr post ip injections
	-1	5076	4016	4869	4222	3545	3553	3498	4275			-1	3503	3736	3237	3503	3435	4581	3880	3595
		4383	3734	5645	3730	3380	3244	3548	3848				3340	3751	3090	3569	3203	3388	3748	3617
		3561	3844	5326	3659	3417	3133	3457	3771				3364	3572	3877	4399	3461	3488	3719	3600
	0 h	3379	3890	4945	3674	5264	3375	3582	4545			0 h	3511	3681	5587	4702	4592	3521	3637	5590
		3552	4435	4233	2360	3410	4349	5472	4656				4253	2470	2420	2689	3450	3732	4842	3679
		4179	3784	4622	3983	3373	4234	5274	4641				4377	3943	3890	3564	3344	4184	4324	4322
	1 h	3990	4121	3355	3300	3050	3771	4489	4029			1 h	4306	4150	3932	3764	3626	3648	4087	4422
		3433	4013	3113	3499	3358	3442	4072	3745				3779	4240	3508	3906	3365	3748	4401	3921
		3273	3833	3231	3642	4732	3418	3968	3625				3499	3968	3642	3675	3338	3569	4167	4031
	2 h	3209	3717	3273	3416	5042	3379	4818	3648			2 h	3617	4114	3506	3640	4665	3286	5279	3464
		4275	3862	3294	3749	4496	4079	3772	3640				3436	3942	2960	3454	4518	3435	4090	3627
		4331	3787	5284	3520	3452	3241	3728	3797				3555	3813	3183	3225	3473	3553	4079	3314
	3 h	3725	3802	5370	4884	3321	3451	3989	4510			3 h	3376	4947	5685	4777	3592	3378	3998	3601
		3452	3951	3659	4483	3605	3242	4269	3689				4527	4365	4096	4500	3298	3474	4963	3324
		3596	5066	3494	4050	4859	3328	4054	3451				3901	3979	3336	3707	3913	4610	5375	3375
	4 h	3560	4530	3106	4324	4937	3267	3854	3844			4 h	3456	3754	3152	3714	5732	3947	5365	3354
		3319	4158	3346	3668	4884	4644	4653	3447				3472	3824	3302	3629	5208	3690	4351	3260
		3310	3653	3356	3606	3214	4558	4107	4484				3658	3529	3402	3622	4599	3489	4137	5160
	5 h	3244	3807	3905	3590	3687	4059	3918	4549			5 h	3485	3609	4269	3522	4636	3446	3856	3704
Figure 10g
	Vehicle											J60
	hr post ip injections											hr post ip injections
	-1	4003	3169	5306	3331	2901	2972	3002	3525			-1	3192	2866	2913	2989	2916	3937	3457	2899
		3237	3198	4889	3216	2663	2656	2952	3078				3044	2831	2799	3001	2610	2773	3312	2858
		3039	3292	4494	3155	2639	2508	2855	2930				2976	2680	3489	3833	2844	2709	3223	2773
	0 h	2980	3136	2870	2963	4283	2607	2920	3619			0 h	3192	2741	5166	4352	3951	2706	3111	4683
		3342	3601	3894	1876	2871	3479	4393	3665				3024	3089	4416	3759	3011	2902	3905	3093
		3785	3086	4275	3387	2600	3359	4277	3645				4080	1900	2094	2241	2696	3222	3439	3661
	1 h	3575	3341	3099	2781	2304	2832	3535	3125			1 h	3954	2852	3047	2808	2812	2664	3153	3701
		2881	3025	2840	2668	2454	2532	3057	2828				3689	2981	3061	2918	2611	2765	3317	3399
		2585	2811	2914	2739	3951	2513	2978	2689				2952	3033	2798	3006	2596	2585	3160	3379
	2 h	2497	2721	2838	2566	4274	2529	3668	2721			2 h	2647	2867	2806	2911	4021	2371	4087	2824
		3576	2827	2814	2793	3795	3138	2836	2696				2743	2988	2777	2934	3974	2519	3270	2815
		3958	2780	4750	2690	2895	2386	2763	2896				2575	2845	2319	2715	2832	2620	3182	2535
	3 h	3305	2747	4874	4025	2703	2576	2981	3691			3 h	2677	2793	2534	2524	2838	2452	3104	3037
		2933	2870	3211	3956	2943	2457	3214	2955				2546	3810	4705	4039	2602	2547	4023	2862
		2998	3878	3006	3554	4345	2489	3032	2783				3872	3359	3422	4015	3197	3609	4655	2834
	4 h	3014	3642	2599	3725	4402	2424	2894	3015			4 h	3413	3028	2608	3075	4998	3037	4512	2782
		2810	3334	2790	3166	4254	3679	3586	2646				2957	2820	2376	2996	4489	2699	3468	2642
		2797	2803	2748	2920	2684	3678	3103	3705				2870	2877	2531	2900	4045	2495	3236	4393
	5 h	2717	2870	3331	2879	3137	3141	2933	3968			5 h	2946	2643	2555	2851	3833	2501	2975	3133
Figure 10h
	Vehicle											J60
	hr post ip injections											hr post ip injections
	-1	24297.7	19226.1	25111.8	20211.6	17098.8	17216.8	17043.8	20652.7			-1	17296.8	17784.6	15938.3	17046.9	16697.6	22327.5	19061.7	17287.2
		20710.3	18185.7	27559.7	18192.6	16176.2	15648.6	17173.1	18473				16492.6	17798.8	15237	17313.5	15435.6	16342.2	18379.4	17320.7
		17329.8	18721.2	25856.1	17846.5	16287.9	15042.9	16706.4	17997				16500.5	16929.8	19089.6	21505	16708.1	16645	18159.2	17151.2
	0 h	16562.6	18704.7	22403.1	17667.4	25359.8	16088.2	17263.4	21798.7			0 h	17327.3	17420.9	27679.3	23300.1	22386.8	16767.2	17708.4	27096.2
		16664.8	19338.1	16695.6	15566.1	16546.8	20878.4	26288.9	22278.9				16315.3	19474.9	24142.1	20467.5	16871.7	17813.7	23284.1	17846.5
		18213.8	20722.8	21415.7	13175.2	16072	20291.9	25390.6	22197				21251.9	11764.4	11812.4	13019.9	16079.5	19932.4	20733.8	20999.4
	1 h	20347.9	18552.5	21452.4	18622.5	14475	17876.3	21481.6	19221.5			1 h	21570	18557.3	18595.1	17056.9	17298.4	17200.2	19477.3	21430.3
		18772.3	19449.5	16298.7	15877.1	15835	16251.6	19301.9	17772.2				20972.9	19506	18772.6	17955.5	16055	17706.1	20877.4	19146.7
		16282.5	18774	15466.3	16723.9	22921	16136.6	18807.8	17143.2				18054.6	19913.5	16830.9	18605.7	15933.5	16801.4	19791.2	19541.8
	2 h	15563.6	17976.3	15823.1	17056.6	24501.6	16007.5	22900.8	17270.3			2 h	16610.6	18671.2	17352.1	17607.2	22751.5	15458.1	25175.8	16695
		16647.6	17664.1	15953.8	16473.6	21828.4	19428.3	17885.1	17209				17179.1	19377.2	16797.4	17502	22132.7	16208.9	19632.8	17305.9
		21185.7	18159.6	18417.2	17617.6	16736.6	15304.8	17627.3	18054.3				16281.6	18544.9	14150	16522.6	16739.2	16783.5	19482.5	15766.8
	3 h	20595.5	17832.8	26163.6	18387.1	16000.3	16340.1	18891.6	21753.8			3 h	16861.3	17988.6	15265.7	15413.6	17200.7	15908.9	19077.4	17480
		17825.1	18041.4	24444.7	23507.2	17379.5	15396	20246.9	17714.8				16016.9	23567.9	27485.8	23201	15788.2	16392.1	23891.1	16207.5
		16863.4	19850.8	17663.1	21482.1	23890.6	15763.6	19202.5	16594.9				22041.5	20791.8	19842.8	22114.5	18867.5	22034.4	26241.3	16367.6
	4 h	17432.6	23815.2	16532.5	20040.3	24258.5	15450.8	18269.4	18380.2			4 h	19087.6	18911.3	15940.6	17931.2	28025.8	18800.3	26027.1	16223.5
		17044.1	21390.6	15287	20397.7	23874	22250.3	22170.2	16411				16828.2	17796.7	14952.9	17860.7	25399.7	17403.5	20872.5	15692.5
		16108.4	19317.4	16151.1	17591.6	15568.6	21921	19492.1	21671.8				16782.1	18134	15716.1	17418.2	22529.2	16385.4	19770.3	25098.3
	5 h	15975.6	17472.8	16907	17304.5	17931.2	19355.7	18561.6	22243.6			5 h	17585.5	16720.2	16127.2	17331.1	22409.4	16228.7	18376.7	17991.2
Figure 10i
	Vehicle											J60
	hr post ip injections											hr post ip injections
	-1	0.4	0.4	0.5	0.3	0.3	0.3	0.3	0.4			-1	0.3	0.4	0.3	0.3	0.3	0.4	0.3	0.3
		0.3	0.4	0.5	0.3	0.3	0.3	0.3	0.3				0.3	0.4	0.3	0.3	0.3	0.3	0.3	0.3
		0.3	0.4	0.5	0.3	0.3	0.3	0.3	0.3				0.3	0.3	0.4	0.4	0.3	0.3	0.3	0.3
	0 h	0.3	0.4	0.3	0.3	0.4	0.3	0.3	0.4			0 h	0.3	0.4	0.5	0.4	0.4	0.3	0.3	0.5
		0.3	0.4	0.4	0.2	0.3	0.4	0.5	0.4				0.3	0.4	0.5	0.4	0.3	0.3	0.4	0.3
		0.4	0.4	0.4	0.4	0.3	0.4	0.4	0.4				0.4	0.2	0.2	0.2	0.3	0.3	0.4	0.4
	1 h	0.4	0.4	0.3	0.3	0.2	0.3	0.4	0.4			1 h	0.4	0.4	0.3	0.3	0.3	0.3	0.3	0.4
		0.3	0.4	0.3	0.3	0.3	0.3	0.3	0.3				0.4	0.4	0.4	0.3	0.3	0.3	0.4	0.4
		0.3	0.4	0.3	0.3	0.4	0.3	0.3	0.3				0.3	0.4	0.3	0.3	0.3	0.3	0.3	0.4
	2 h	0.3	0.4	0.3	0.3	0.4	0.3	0.4	0.3			2 h	0.3	0.4	0.3	0.3	0.4	0.3	0.4	0.3
		0.4	0.4	0.3	0.3	0.4	0.3	0.3	0.3				0.3	0.4	0.3	0.3	0.4	0.3	0.3	0.3
		0.4	0.4	0.5	0.3	0.3	0.3	0.3	0.3				0.3	0.4	0.3	0.3	0.3	0.3	0.3	0.3
	3 h	0.3	0.4	0.5	0.4	0.3	0.3	0.3	0.4			3 h	0.3	0.4	0.3	0.3	0.3	0.3	0.3	0.3
		0.3	0.4	0.3	0.4	0.3	0.3	0.3	0.3				0.3	0.5	0.5	0.4	0.3	0.3	0.4	0.3
		0.3	0.5	0.3	0.4	0.4	0.3	0.3	0.3				0.4	0.4	0.4	0.4	0.3	0.4	0.5	0.3
	4 h	0.3	0.4	0.3	0.4	0.4	0.3	0.3	0.3			4 h	0.4	0.4	0.3	0.3	0.5	0.3	0.4	0.3
		0.3	0.4	0.3	0.3	0.4	0.4	0.4	0.3				0.3	0.4	0.3	0.3	0.4	0.3	0.4	0.3
		0.3	0.4	0.3	0.3	0.3	0.4	0.3	0.4				0.3	0.4	0.3	0.3	0.4	0.3	0.3	0.5
	5 h	0.3	0.4	0.4	0.3	0.3	0.3	0.3	0.4			5 h	0.3	0.3	0.3	0.3	0.4	0.3	0.3	0.3
Figure 10j
	Vehicle											J60
	hr post ip injections											hr post ip injections
	-1	203	10	2239	10	300	24	7	73			-1	48	2	10	16	35	354	12	5
		13	0	1847	19	7	6	13	0				2	8	23	24	3	9	27	10
		4	7	1726	10	12	25	2	6				9	6	31	137	5	12	18	9
	0 h	18	37	10	7	750	24	14	127			0 h	9	3	2487	749	323	4	15	1615
		109	8	14	334	1754	720	641	1032				5	15	1978	435	921	424	248	1512
		266	529	697	426	31	93	99	1763				330	374	1182	303	46	180	4	1380
	1 h	398	303	16	219	29	144	72	43			1 h	675	92	7	8	0	40	9	2311
		82	41	16	0	21	4	1	0				248	5	4	10	11	36	0	1116
		1	9	9	21	731	0	8	1				23	7	46	8	13	14	1	258
	2 h	2	10	1	18	773	3	58	0			2 h	14	0	0	230	1244	10	22	6
		177	15	9	23	348	71	26	3				25	19	9	25	630	7	0	5
		625	3	991	14	17	16	10	24				2	10	11	0	3	24	0	5
	3 h	165	10		355	11	6	13	405			3 h	28	5	0	5	20	2	1	23
		19	27	668	771	32	5	10	0				2	299		286	12	19	121	0
		18	134	6	207	1100	11	4	4				230	12	917	587	82	80	1168	9
	4 h	7	544	2	1227	1655	8	11	17			4 h	197	9	11	32	2777	168	198	4
		9	69	38	179	415	15	51	6				5	2	16	6	2047	20	14	15
		25	6	2	10	26	614	45	257				4	20	0	10	1177	12	10	1392
	5 h	0	16	80	7	163	67	0	274			5 h	34	9	2	5	151	2	3	159

[truncated: 7 more sheets: Figure S2, Figure S3, Figure S4, Figure S5, Figure S6, Figure S7, Figure S8]
